# Supplementary material for: Nomenclatural checklist for Acromegalomma species (Annelida, Sabellidae), a nomen novum replacement for the junior homonym Megalomma Johansson, 1926
Source: Zookeys. 2017 May 29;(677):131–50. doi: 10.3897/zookeys.677.12030 (PMC5538001; doi:10.3897/zookeys.677.12030)
Supplement: XML Treatment for Acromegalomma [file zookeys.677.12030-treatment1.xml]

<!DOCTYPE tp:taxon-treatment
  PUBLIC "-//TaxonX//DTD Taxonomic Treatment Publishing DTD v0 20100105//EN" "tax-treatment-NSO.dtd">
<tp:taxon-treatment xmlns:tp="http://www.plazi.org/taxpub"><tp:treatment-meta><kwd-group><label>Taxon classification</label><kwd><named-content xmlns:xlink="http://www.w3.org/1999/xlink" content-type="kingdom">Animalia</named-content></kwd><kwd><named-content xmlns:xlink="http://www.w3.org/1999/xlink" content-type="order">Sabellida</named-content></kwd><kwd><named-content xmlns:xlink="http://www.w3.org/1999/xlink" content-type="family">Sabellidae</named-content></kwd></kwd-group><mixed-citation publication-type="journal"><person-group><name><surname>Gil</surname><given-names>João</given-names></name><name><surname>Nishi</surname><given-names>Eijiroh</given-names></name></person-group><article-title>Nomenclatural checklist for <italic><tp:taxon-name><tp:taxon-name-part taxon-name-part-type="genus" reg="Acromegalomma">Acromegalomma</tp:taxon-name-part></tp:taxon-name></italic> species (<tp:taxon-name><tp:taxon-name-part taxon-name-part-type="phylum">Annelida</tp:taxon-name-part></tp:taxon-name>, <tp:taxon-name><tp:taxon-name-part taxon-name-part-type="family">Sabellidae</tp:taxon-name-part></tp:taxon-name>), a <italic>nomen novum</italic> replacement for the junior homonym <italic><tp:taxon-name><tp:taxon-name-part taxon-name-part-type="genus" reg="Megalomma">Megalomma</tp:taxon-name-part></tp:taxon-name></italic> Johansson, 1926</article-title><source>Zookeys</source><day>29</day><month>5</month><year>2017</year><volume>2017</volume><issue>677</issue><fpage>131</fpage><lpage>150</lpage><pub-id pub-id-type="doi">10.3897/zookeys.677.12030</pub-id></mixed-citation></tp:treatment-meta><tp:nomenclature><label>Genus</label><tp:taxon-name>
                <tp:taxon-name-part taxon-name-part-type="genus" reg="Acromegalomma">Acromegalomma</tp:taxon-name-part>
              </tp:taxon-name><tp:taxon-authority>, nomen novum</tp:taxon-authority><tp:nomenclature-citation-list><tp:nomenclature-citation><tp:taxon-name>
                    <tp:taxon-name-part taxon-name-part-type="genus" reg="Branchiomma">Branchiomma</tp:taxon-name-part>
                  </tp:taxon-name><comment>[not Kölliker, 1858] — <xref ref-type="bibr" rid="B9">Claparède 1869</xref>: 162–163.</comment></tp:nomenclature-citation><tp:nomenclature-citation><tp:taxon-name>
                    <tp:taxon-name-part taxon-name-part-type="genus" reg="Megalomma">Megalomma</tp:taxon-name-part>
                  </tp:taxon-name><comment>[junior homonym, not Westwood, 1842] — <xref ref-type="bibr" rid="B39">Johansson 1926</xref>: 9–10; <xref ref-type="bibr" rid="B40">Johansson 1927</xref>: 130; <xref ref-type="bibr" rid="B54">Perkins 1984</xref>: 351–352; <xref ref-type="bibr" rid="B19">Fitzhugh 1989</xref>: 76; <xref ref-type="bibr" rid="B42">Knight-Jones 1997</xref>: 314; <xref ref-type="bibr" rid="B21">Fitzhugh 2003</xref>: 107; <xref ref-type="bibr" rid="B66">Tovar-Hernández and Salazar-Vallejo 2008</xref>: 1953–1954; <xref ref-type="bibr" rid="B22">Giangrande and Licciano 2008</xref>: 208; <xref ref-type="bibr" rid="B4">Capa and Murray 2009</xref>: 204–205; <xref ref-type="bibr" rid="B68">Tovar-Hernández and Carrera-Parra 2011</xref>: 14–15; <xref ref-type="bibr" rid="B48">Mikac et al. 2013</xref>: 1514; <xref ref-type="bibr" rid="B6">Capa et al. 2014</xref>: 27–28; <xref ref-type="bibr" rid="B24">Giangrande et al. 2015</xref>: 522–523.</comment></tp:nomenclature-citation></tp:nomenclature-citation-list></tp:nomenclature><tp:treatment-sec sec-type="type species" id="SECID0E5ZAE"><title>Type species.</title><p>The type species of the new genus is <italic><tp:taxon-name><tp:taxon-name-part taxon-name-part-type="genus" reg="Branchiomma">Branchiomma</tp:taxon-name-part> <tp:taxon-name-part taxon-name-part-type="species" reg="koellikeri">koellikeri</tp:taxon-name-part></tp:taxon-name></italic> Claparède, 1869 (junior synonym of <italic><tp:taxon-name><tp:taxon-name-part taxon-name-part-type="genus" reg="Sabella">Sabella</tp:taxon-name-part> <tp:taxon-name-part taxon-name-part-type="species" reg="lanigera">lanigera</tp:taxon-name-part></tp:taxon-name></italic> Grube, 1846), according to recommendation 60A of the <xref ref-type="bibr" rid="B38">ICZN (1999)</xref>. Type by monotypy, established by <xref ref-type="bibr" rid="B39">Johansson (1926)</xref>.</p></tp:treatment-sec><tp:treatment-sec sec-type="type material" id="SECID0E51AE"><title>Type material.</title><p>Following his principle of basing observations and descriptions only on live organisms Édouard Claparède did not designate type material or deposit specimens in museums or collections (<xref ref-type="bibr" rid="B18">Fauchald 1989</xref>). However, <xref ref-type="bibr" rid="B42">Knight-Jones (1997)</xref> refers the existence of a type of <italic><tp:taxon-name><tp:taxon-name-part taxon-name-part-type="genus" reg="Branchiomma">Branchiomma</tp:taxon-name-part> <tp:taxon-name-part taxon-name-part-type="species" reg="koellikeri">koellikeri</tp:taxon-name-part></tp:taxon-name></italic> Claparède, 1869 deposited at the Zoological Museum of Berlin (currently the Museum für Naturkunde Berlin), with the reference number ZMB 6387. <xref ref-type="bibr" rid="B68">Tovar-Hernández and Carrera-Parra (2011)</xref> refer this specimen as being a syntype. Although the designation of a lectotype for <italic><tp:taxon-name><tp:taxon-name-part taxon-name-part-type="genus" reg="Branchiomma">B.</tp:taxon-name-part> <tp:taxon-name-part taxon-name-part-type="species" reg="koellikeri">koellikeri</tp:taxon-name-part></tp:taxon-name></italic> is desirable, it is out of the scope of the present work.</p></tp:treatment-sec><tp:treatment-sec sec-type="etymology" id="SECID0EG3AE"><title>Etymology.</title><p>The name of the new genus is composed by combining the Greek terms for <italic>acro</italic>, meaning “tip end” or “extremity of a body”, <italic>mega</italic>, meaning “big” or “large”, and the suffix –<italic>omma</italic>, a noun meaning “eye”, and referring to the big compound eyes located on the radiolar subdistal region, typical of the genus.</p></tp:treatment-sec><tp:treatment-sec sec-type="Gender" id="SECID0ES3AE"><title>Gender.</title><p>Neuter.</p></tp:treatment-sec><tp:treatment-sec sec-type="remarks" id="SECID0EX3AE"><title>Remarks.</title><p>The publication date of the genus <italic><tp:taxon-name><tp:taxon-name-part taxon-name-part-type="genus" reg="Megalomma">Megalomma</tp:taxon-name-part></tp:taxon-name></italic> Johansson should be considered as “1926”. It was generally accepted as being “1927” until <xref ref-type="bibr" rid="B66">Tovar-Hernández and Salazar-Vallejo (2008)</xref> pointed out that the name had been introduced in a previous publication by the same author, referring the date as “1925”. In fact, the last page of this publication states “<italic>Tryckt den 5 november 1925</italic>” (“Printed the 5 November 1925”) and in the following line “<!--PageBreak--><italic>Uppsala 1925. Almquist &amp; Wiksells Boktryckeri-A.-B.</italic>” This date is also present in existing reprints of the paper. However, the bounded volume comprising the article provides the publication date as “<italic>Häfte 2 inneh. A N:o 6-12</italic>, [...] <italic>utkom den 5 juni 1926</italic>” (“Booklet 2 cont. A No. 6-12, [...] published 5 June 1926”). This booklet includes article 7A by Johansson, where the name <italic><tp:taxon-name><tp:taxon-name-part taxon-name-part-type="genus" reg="Megalomma">Megalomma</tp:taxon-name-part></tp:taxon-name></italic> is introduced for polychaetes. Hence, the work was printed in 5 November 1925, but published only in the following year, on 5 June 1926.</p><p>The genus <italic><tp:taxon-name><tp:taxon-name-part taxon-name-part-type="genus" reg="Acromegalomma">Acromegalomma</tp:taxon-name-part></tp:taxon-name></italic>, <italic>nomen novum</italic> is represented by 36 valid species, all of them new combinations.</p></tp:treatment-sec><ref-list><ref id="B9"><mixed-citation xmlns:xlink="http://www.w3.org/1999/xlink" xlink:type="simple">
          <person-group><name name-style="western"><surname>Claparède</surname><given-names>E</given-names></name></person-group> (<year>1869</year>) <article-title>Les annélides chétopodes du Golfe de Naples. Ordre IIme. Annélides sédentaires (Aud. et Edw.).</article-title> <source>Mémoires de la Société de Physique et d’Histoire Naturelle de Genève</source> <volume>20</volume>(<issue>1</issue>): <fpage>1</fpage>–<lpage>225</lpage>. <ext-link xlink:type="simple" ext-link-type="doi" xlink:href="10.5962/bhl.title.105355">http://doi.org/10.5962/bhl.title.105355</ext-link></mixed-citation></ref><ref id="B39"><mixed-citation xmlns:xlink="http://www.w3.org/1999/xlink" xlink:type="simple">
          <person-group><name name-style="western"><surname>Johansson</surname><given-names>KE</given-names></name></person-group> (<year>1926</year>) <article-title>Bemerkungen über die Kinberg’schen Arten der Familien <tp:taxon-name><tp:taxon-name-part taxon-name-part-type="family">Hermellidae</tp:taxon-name-part></tp:taxon-name> und <tp:taxon-name><tp:taxon-name-part taxon-name-part-type="family">Sabellidae</tp:taxon-name-part></tp:taxon-name></article-title>. <source>Arkiv för Zoologi</source> <volume>18A</volume>(<issue>7</issue>): <fpage>1</fpage>–<lpage>28</lpage>. <ext-link xlink:type="simple" ext-link-type="uri" xlink:href="http://www.marinespecies.org/aphia.php?p=sourcedetails%26id=50543">http://www.marinespecies.org/aphia.php?p=sourcedetails&amp;id=50543</ext-link></mixed-citation></ref><ref id="B40"><mixed-citation xmlns:xlink="http://www.w3.org/1999/xlink" xlink:type="simple">
          <person-group><name name-style="western"><surname>Johansson</surname><given-names>KE</given-names></name></person-group> (<year>1927</year>) <article-title>Beiträge zur Kenntnis der Polychaeten-Familien <tp:taxon-name><tp:taxon-name-part taxon-name-part-type="family">Hermellidae</tp:taxon-name-part></tp:taxon-name> <tp:taxon-name><tp:taxon-name-part taxon-name-part-type="family">Sabellidae</tp:taxon-name-part></tp:taxon-name> und <tp:taxon-name><tp:taxon-name-part taxon-name-part-type="family">Serpulidae</tp:taxon-name-part></tp:taxon-name>.</article-title> <source>Zoologiska Bidrag från Uppsala</source> <volume>11</volume>: <fpage>1</fpage>–<lpage>184</lpage>.</mixed-citation></ref><ref id="B54"><mixed-citation xmlns:xlink="http://www.w3.org/1999/xlink" xlink:type="simple">
          <person-group><name name-style="western"><surname>Perkins</surname><given-names>TH</given-names></name></person-group> (<year>1984</year>) <article-title>Revision of <italic><tp:taxon-name><tp:taxon-name-part taxon-name-part-type="genus">Demonax</tp:taxon-name-part></tp:taxon-name></italic> Kinberg, <italic><tp:taxon-name><tp:taxon-name-part taxon-name-part-type="genus">Hypsicomus</tp:taxon-name-part></tp:taxon-name></italic> Grube, and <italic><tp:taxon-name><tp:taxon-name-part taxon-name-part-type="genus">Notaulax</tp:taxon-name-part></tp:taxon-name></italic> Tauber, with a review of <italic><tp:taxon-name><tp:taxon-name-part taxon-name-part-type="genus">Megalomma</tp:taxon-name-part></tp:taxon-name></italic> Johansson from Florida (<tp:taxon-name><tp:taxon-name-part taxon-name-part-type="class">Polychaeta</tp:taxon-name-part></tp:taxon-name>: <tp:taxon-name><tp:taxon-name-part taxon-name-part-type="family">Sabellidae</tp:taxon-name-part></tp:taxon-name>).</article-title> <source>Proceedings of the Biological Society of Washington</source> <volume>97</volume>(<issue>2</issue>): <fpage>285</fpage>–<lpage>368</lpage>. <ext-link xlink:type="simple" ext-link-type="uri" xlink:href="http://biodiversitylibrary.org/page/34553607">http://biodiversitylibrary.org/page/34553607</ext-link></mixed-citation></ref><ref id="B19"><mixed-citation xmlns:xlink="http://www.w3.org/1999/xlink" xlink:type="simple">
          <person-group><name name-style="western"><surname>Fitzhugh</surname><given-names>K</given-names></name></person-group> (<year>1989</year>) <article-title>A systematic revision of the <tp:taxon-name><tp:taxon-name-part taxon-name-part-type="family">Sabellidae</tp:taxon-name-part></tp:taxon-name>-<tp:taxon-name><tp:taxon-name-part taxon-name-part-type="family">Caobangiidae</tp:taxon-name-part></tp:taxon-name>-<tp:taxon-name><tp:taxon-name-part taxon-name-part-type="family">Sabellongidae</tp:taxon-name-part></tp:taxon-name> complex (<tp:taxon-name><tp:taxon-name-part taxon-name-part-type="phylum">Annelida</tp:taxon-name-part></tp:taxon-name>: <tp:taxon-name><tp:taxon-name-part taxon-name-part-type="class">Polychaeta</tp:taxon-name-part></tp:taxon-name>).</article-title> <source>Bulletin of the American Museum of Natural History</source> <volume>192</volume>: <fpage>1</fpage>–<lpage>104</lpage>. <ext-link xlink:type="simple" ext-link-type="uri" xlink:href="http://hdl.handle.net/2246/881">http://hdl.handle.net/2246/881</ext-link></mixed-citation></ref><ref id="B42"><mixed-citation xmlns:xlink="http://www.w3.org/1999/xlink" xlink:type="simple">
          <person-group><name name-style="western"><surname>Knight-Jones</surname><given-names>P</given-names></name></person-group> (<year>1997</year>) <article-title>Two new species of <italic><tp:taxon-name><tp:taxon-name-part taxon-name-part-type="genus">Megalomma</tp:taxon-name-part></tp:taxon-name></italic> (<tp:taxon-name><tp:taxon-name-part taxon-name-part-type="family">Sabellidae</tp:taxon-name-part></tp:taxon-name>) from Sinai and New Zealand with redescriptions of some types and a new genus.</article-title> <source>Bulletin of Marine Science</source> <volume>60</volume>(<issue>2</issue>): <fpage>313</fpage>–<lpage>323</lpage>. <ext-link xlink:type="simple" ext-link-type="uri" xlink:href="http://www.ingentaconnect.com/contentone/umrsmas/bullmar/1997/00000060/00000002/art00013">http://www.ingentaconnect.com/contentone/umrsmas/bullmar/1997/00000060/00000002/art00013</ext-link></mixed-citation></ref><ref id="B21"><mixed-citation xmlns:xlink="http://www.w3.org/1999/xlink" xlink:type="simple">
          <person-group><name name-style="western"><surname>Fitzhugh</surname><given-names>K</given-names></name></person-group> (<year>2003</year>) <article-title>A new species of <italic><tp:taxon-name><tp:taxon-name-part taxon-name-part-type="genus">Megalomma</tp:taxon-name-part></tp:taxon-name></italic> Johansson, 1927 (<tp:taxon-name><tp:taxon-name-part taxon-name-part-type="class">Polychaeta</tp:taxon-name-part></tp:taxon-name>: <tp:taxon-name><tp:taxon-name-part taxon-name-part-type="family">Sabellidae</tp:taxon-name-part></tp:taxon-name>: <tp:taxon-name><tp:taxon-name-part taxon-name-part-type="subfamily">Sabellinae</tp:taxon-name-part></tp:taxon-name>) from Taiwan with comments on sabellid dorsal lip classification.</article-title> <source>Zoological Studies</source> <volume>42</volume>(<issue>1</issue>): <fpage>106</fpage>–<lpage>134</lpage>. <ext-link xlink:type="simple" ext-link-type="uri" xlink:href="http://zoolstud.sinica.edu.tw/Journals/42.1/106.pdf">http://zoolstud.sinica.edu.tw/Journals/42.1/106.pdf</ext-link></mixed-citation></ref><ref id="B66"><mixed-citation xmlns:xlink="http://www.w3.org/1999/xlink" xlink:type="simple">
          <person-group><name name-style="western"><surname>Tovar-Hernández</surname><given-names>MA</given-names></name><name name-style="western"><surname>Salazar-Vallejo</surname><given-names>SI</given-names></name></person-group> (<year>2008</year>) <article-title>Caruncle in <italic><tp:taxon-name><tp:taxon-name-part taxon-name-part-type="genus">Megalomma</tp:taxon-name-part></tp:taxon-name></italic> Johansson, 1925 (<tp:taxon-name><tp:taxon-name-part taxon-name-part-type="class">Polychaeta</tp:taxon-name-part></tp:taxon-name>: <tp:taxon-name><tp:taxon-name-part taxon-name-part-type="family">Sabellidae</tp:taxon-name-part></tp:taxon-name>) and the description of a new species from the Eastern Tropical Pacific.</article-title> <source>Journal of Natural History</source> <volume>42</volume>(<issue>29</issue>): <fpage>1951</fpage>–<lpage>1973</lpage>. <ext-link xlink:type="simple" ext-link-type="doi" xlink:href="10.1080/00222930802140186">http://doi.org/10.1080/00222930802140186</ext-link></mixed-citation></ref><ref id="B22"><mixed-citation xmlns:xlink="http://www.w3.org/1999/xlink" xlink:type="simple">
          <person-group><name name-style="western"><surname>Giangrande</surname><given-names>A</given-names></name><name name-style="western"><surname>Licciano</surname><given-names>M</given-names></name></person-group> (<year>2008</year>) <article-title>Revision of the species of <italic><tp:taxon-name><tp:taxon-name-part taxon-name-part-type="genus">Megalomma</tp:taxon-name-part></tp:taxon-name></italic> (<tp:taxon-name><tp:taxon-name-part taxon-name-part-type="class">Polychaeta</tp:taxon-name-part></tp:taxon-name>: <tp:taxon-name><tp:taxon-name-part taxon-name-part-type="family">Sabellidae</tp:taxon-name-part></tp:taxon-name>) from the Mediterranean Sea, with the description of <italic><tp:taxon-name><tp:taxon-name-part taxon-name-part-type="genus">M.</tp:taxon-name-part> <tp:taxon-name-part taxon-name-part-type="species">messapicum</tp:taxon-name-part></tp:taxon-name></italic> n. sp.</article-title> <source>Italian Journal of Zoology</source> <volume>75</volume>(<issue>2</issue>): <fpage>207</fpage>–<lpage>217</lpage>. <ext-link xlink:type="simple" ext-link-type="doi" xlink:href="10.1080/11250000801913124">http://doi.org/10.1080/11250000801913124</ext-link></mixed-citation></ref><ref id="B4"><mixed-citation xmlns:xlink="http://www.w3.org/1999/xlink" xlink:type="simple">
          <person-group><name name-style="western"><surname>Capa</surname><given-names>M</given-names></name><name name-style="western"><surname>Murray</surname><given-names>A</given-names></name></person-group> (<year>2009</year>) <article-title>Review of the genus <italic><tp:taxon-name><tp:taxon-name-part taxon-name-part-type="genus">Megalomma</tp:taxon-name-part></tp:taxon-name></italic> (<tp:taxon-name><tp:taxon-name-part taxon-name-part-type="class">Polychaeta</tp:taxon-name-part></tp:taxon-name>: <tp:taxon-name><tp:taxon-name-part taxon-name-part-type="family">Sabellidae</tp:taxon-name-part></tp:taxon-name>) in Australia with description of three new species, new records and notes on certain features with phylogenetic implications.</article-title> <source>Records of the Australian Museum</source> <volume>61</volume>(<issue>2-3</issue>): <fpage>201</fpage>–<lpage>224</lpage>. <ext-link xlink:type="simple" ext-link-type="doi" xlink:href="10.3853/j.0067-1975.61.2009.1529">http://doi.org/10.3853/j.0067-1975.61.2009.1529</ext-link></mixed-citation></ref><ref id="B68"><mixed-citation xmlns:xlink="http://www.w3.org/1999/xlink" xlink:type="simple">
          <person-group><name name-style="western"><surname>Tovar-Hernández</surname><given-names>MA</given-names></name><name name-style="western"><surname>Carrera-Parra</surname><given-names>LF</given-names></name></person-group> (<year>2011</year>) <article-title><italic><tp:taxon-name><tp:taxon-name-part taxon-name-part-type="genus">Megalomma</tp:taxon-name-part></tp:taxon-name></italic> Johansson, 1925 (<tp:taxon-name><tp:taxon-name-part taxon-name-part-type="class">Polychaeta</tp:taxon-name-part></tp:taxon-name>: <tp:taxon-name><tp:taxon-name-part taxon-name-part-type="family">Sabellidae</tp:taxon-name-part></tp:taxon-name>) from America and other world-wide localities, and phylogenetic relationships within the genus.</article-title> <source>Zootaxa</source> <volume>2861</volume>: <fpage>1</fpage>–<lpage>71</lpage>. <ext-link xlink:type="simple" ext-link-type="uri" xlink:href="http://www.mapress.com/zootaxa/list/2011/2861.html">http://www.mapress.com/zootaxa/list/2011/2861.html</ext-link></mixed-citation></ref><ref id="B48"><mixed-citation xmlns:xlink="http://www.w3.org/1999/xlink" xlink:type="simple">
          <person-group><name name-style="western"><surname>Mikac</surname><given-names>B</given-names></name><name name-style="western"><surname>Giangrande</surname><given-names>A</given-names></name><name name-style="western"><surname>Licciano</surname><given-names>M</given-names></name></person-group> (<year>2013</year>) <article-title><tp:taxon-name><tp:taxon-name-part taxon-name-part-type="family">Sabellidae</tp:taxon-name-part></tp:taxon-name> and <tp:taxon-name><tp:taxon-name-part taxon-name-part-type="family">Fabriciidae</tp:taxon-name-part></tp:taxon-name> (<tp:taxon-name><tp:taxon-name-part taxon-name-part-type="class">Polychaeta</tp:taxon-name-part></tp:taxon-name>) of the Adriatic Sea with particular retrospect to the Northern Adriatic and the description of two new species.</article-title> <source>Journal of the Biological Association of the United Kingdom</source> <volume>93</volume>(<issue>6</issue>): <fpage>1511</fpage>–<lpage>1524</lpage>. <ext-link xlink:type="simple" ext-link-type="doi" xlink:href="10.1017/S0025315412001993">http://doi.org/10.1017/S0025315412001993</ext-link></mixed-citation></ref><ref id="B6"><mixed-citation xmlns:xlink="http://www.w3.org/1999/xlink" xlink:type="simple">
          <person-group><name name-style="western"><surname>Capa</surname><given-names>M</given-names></name><name name-style="western"><surname>Giangrande</surname><given-names>A</given-names></name><name name-style="western"><surname>Nogueira</surname><given-names>JMM</given-names></name><name name-style="western"><surname>Tovar-Hernández</surname><given-names>MA</given-names></name></person-group> (<year>2014</year>) <source><tp:taxon-name><tp:taxon-name-part taxon-name-part-type="family">Sabellidae</tp:taxon-name-part></tp:taxon-name> Latreille, 1825. In: Westheide W, Purschke G (Eds) The Handbook of Zoology.</source> <publisher-name>De Gruyter</publisher-name>, <publisher-loc>Berlin</publisher-loc>, <size units="page">42 pp</size>. <ext-link xlink:type="simple" ext-link-type="uri" xlink:href="http://www.degruyter.com/view/Zoology/bp_029147-6-62">http://www.degruyter.com/view/Zoology/bp_029147-6-62</ext-link></mixed-citation></ref><ref id="B24"><mixed-citation xmlns:xlink="http://www.w3.org/1999/xlink" xlink:type="simple">
          <person-group><name name-style="western"><surname>Giangrande</surname><given-names>A</given-names></name><name name-style="western"><surname>Caruso</surname><given-names>LPG</given-names></name><name name-style="western"><surname>Mikac</surname><given-names>B</given-names></name><name name-style="western"><surname>Licciano</surname><given-names>M</given-names></name></person-group> (<year>2015</year>) <article-title>The genus <italic><tp:taxon-name><tp:taxon-name-part taxon-name-part-type="genus">Megalomma</tp:taxon-name-part></tp:taxon-name></italic> (<tp:taxon-name><tp:taxon-name-part taxon-name-part-type="phylum">Annelida</tp:taxon-name-part></tp:taxon-name>: <tp:taxon-name><tp:taxon-name-part taxon-name-part-type="family">Sabellidae</tp:taxon-name-part></tp:taxon-name>) in the Mediterranean Sea, with description of two new species from Italian and Croatian coasts.</article-title> <source>Italian Journal of Zoology</source> <volume>82</volume>(<issue>4</issue>): <fpage>521</fpage>–<lpage>534</lpage>. <ext-link xlink:type="simple" ext-link-type="doi" xlink:href="10.1080/11250003.2015.1072251">http://doi.org/10.1080/11250003.2015.1072251</ext-link></mixed-citation></ref><ref id="B38"><mixed-citation xmlns:xlink="http://www.w3.org/1999/xlink" xlink:type="simple">
          <institution xlink:type="simple">International Commission of Zoological Nomenclature</institution> (<year>1999</year>) <source>International Code of Zoological Nomenclature</source>. <edition>Fourth Edition</edition>. <publisher-loc>London</publisher-loc>: <publisher-name>The International Trust for Zoological Nomenclature</publisher-name>. <ext-link xlink:type="simple" ext-link-type="doi" xlink:href="10.5962/bhl.title.50608">http://doi.org/10.5962/bhl.title.50608</ext-link></mixed-citation></ref><ref id="B18"><mixed-citation xmlns:xlink="http://www.w3.org/1999/xlink" xlink:type="simple">
          <person-group><name name-style="western"><surname>Fauchald</surname><given-names>K</given-names></name></person-group> (<year>1989</year>) <article-title>The Second Annual Riser Lecture: eclectism and the study of polychaetes.</article-title> <source>Proceedings of the Biological Society of Washington</source> <volume>102</volume>(<issue>3</issue>): <fpage>742</fpage>–<lpage>752</lpage>. <ext-link xlink:type="simple" ext-link-type="uri" xlink:href="http://biodiversitylibrary.org/page/34551126">http://biodiversitylibrary.org/page/34551126</ext-link></mixed-citation></ref></ref-list></tp:taxon-treatment>
