# Supplementary material for: Nomenclatural checklist for Acromegalomma species (Annelida, Sabellidae), a nomen novum replacement for the junior homonym Megalomma Johansson, 1926
Source: Zookeys. 2017 May 29;(677):131–50. doi: 10.3897/zookeys.677.12030 (PMC5538001; doi:10.3897/zookeys.677.12030)
Supplement: XML Treatment for Acromegalomma claparedei [file zookeys.677.12030-treatment8.xml]

<!DOCTYPE tp:taxon-treatment
  PUBLIC "-//TaxonX//DTD Taxonomic Treatment Publishing DTD v0 20100105//EN" "tax-treatment-NSO.dtd">
<tp:taxon-treatment xmlns:tp="http://www.plazi.org/taxpub"><tp:treatment-meta><kwd-group><label>Taxon classification</label><kwd><named-content xmlns:xlink="http://www.w3.org/1999/xlink" content-type="kingdom">Animalia</named-content></kwd><kwd><named-content xmlns:xlink="http://www.w3.org/1999/xlink" content-type="order">Sabellida</named-content></kwd><kwd><named-content xmlns:xlink="http://www.w3.org/1999/xlink" content-type="family">Sabellidae</named-content></kwd></kwd-group><mixed-citation publication-type="journal"><person-group><name><surname>Gil</surname><given-names>João</given-names></name><name><surname>Nishi</surname><given-names>Eijiroh</given-names></name></person-group><article-title>Nomenclatural checklist for <italic><tp:taxon-name><tp:taxon-name-part taxon-name-part-type="genus" reg="Acromegalomma">Acromegalomma</tp:taxon-name-part></tp:taxon-name></italic> species (<tp:taxon-name><tp:taxon-name-part taxon-name-part-type="phylum">Annelida</tp:taxon-name-part></tp:taxon-name>, <tp:taxon-name><tp:taxon-name-part taxon-name-part-type="family">Sabellidae</tp:taxon-name-part></tp:taxon-name>), a <italic>nomen novum</italic> replacement for the junior homonym <italic><tp:taxon-name><tp:taxon-name-part taxon-name-part-type="genus" reg="Megalomma">Megalomma</tp:taxon-name-part></tp:taxon-name></italic> Johansson, 1926</article-title><source>Zookeys</source><day>29</day><month>5</month><year>2017</year><volume>2017</volume><issue>677</issue><fpage>131</fpage><lpage>150</lpage><pub-id pub-id-type="doi">10.3897/zookeys.677.12030</pub-id></mixed-citation></tp:treatment-meta><tp:nomenclature><tp:taxon-name>
                  <tp:taxon-name-part taxon-name-part-type="genus" reg="Acromegalomma">Acromegalomma</tp:taxon-name-part>
                  <tp:taxon-name-part taxon-name-part-type="species" reg="claparedei">claparedei</tp:taxon-name-part>
                </tp:taxon-name><tp:taxon-authority>(Gravier, 1906)</tp:taxon-authority><tp:taxon-status xmlns:xlink="http://www.w3.org/1999/xlink" xlink:type="simple">comb. n.</tp:taxon-status><tp:nomenclature-citation-list><tp:nomenclature-citation><tp:taxon-name>
                      <tp:taxon-name-part taxon-name-part-type="genus" reg="Branchiomma">Branchiomma</tp:taxon-name-part> <tp:taxon-name-part taxon-name-part-type="species" reg="claparedei">claparedei</tp:taxon-name-part></tp:taxon-name><comment><xref ref-type="bibr" rid="B25">Gravier 1906</xref>: 39–40.</comment></tp:nomenclature-citation></tp:nomenclature-citation-list></tp:nomenclature><tp:treatment-sec sec-type="type locality" id="SECID0EXNAG"><title>Type locality.</title><p>Syntypes collected at the reef of Marabout (<named-content xmlns:xlink="http://www.w3.org/1999/xlink" content-type="dwc:verbatimCoordinates" xlink:type="simple"><named-content content-type="geo-json" specific-use="{&#34;type&#34;:&#34;Point&#34;,&#34;coordinates&#34;:[43.132000,11.611000]}" id="NCID0EAOAG" xlink:type="simple">11.611°, 43.132°</named-content></named-content>; estimated geolocation), at Djibouti Bay, and the “Grand Récif” (<named-content xmlns:xlink="http://www.w3.org/1999/xlink" content-type="dwc:verbatimCoordinates" xlink:type="simple"><named-content content-type="geo-json" specific-use="{&#34;type&#34;:&#34;Point&#34;,&#34;coordinates&#34;:[43.235000,11.736000]}" id="NCID0EIOAG" xlink:type="simple">11.736°, 43.235°</named-content></named-content>; estimated geolocation), Moucha Islands, both at the Gulf of Tadjoura, Gulf of Aden, Indian Ocean.</p></tp:treatment-sec><tp:treatment-sec sec-type="remarks" id="SECID0ENOAG"><title>Remarks.</title><p>Gravier introduced the name <italic><tp:taxon-name><tp:taxon-name-part taxon-name-part-type="genus" reg="Branchiomma">Branchiomma</tp:taxon-name-part> <tp:taxon-name-part taxon-name-part-type="species" reg="claparedei">claparedei</tp:taxon-name-part></tp:taxon-name></italic> as new twice, first in 1906 (<xref ref-type="bibr" rid="B25">Gravier 1906</xref>: 39) and again in 1908 (<xref ref-type="bibr" rid="B28">Gravier 1908b</xref>: 91). This caused some confusion, inducing some authors in error, by considering the correct publication date as being 1908, while overlooking the smaller 1906 publication (e.g. <xref ref-type="bibr" rid="B68">Tovar-Hernández and Carrera-Parra 2011</xref>). The correct publication date is therefore “1906” (see also <xref ref-type="bibr" rid="B70">Wehe and Fiege 2002</xref>).</p></tp:treatment-sec><ref-list><ref id="B25"><mixed-citation xmlns:xlink="http://www.w3.org/1999/xlink" xlink:type="simple">
          <person-group><name name-style="western"><surname>Gravier</surname><given-names>C</given-names></name></person-group> (<year>1906</year>) <article-title>Sur les annélides polychètes de la Mer Rouge (Sabellides).</article-title> <source>Bulletin du Muséum d’Histoire Naturelle, Paris</source> <volume>12</volume>(<issue>1</issue>): <fpage>33</fpage>–<lpage>43</lpage>. <ext-link xlink:type="simple" ext-link-type="uri" xlink:href="http://biodiversitylibrary.org/page/5021208">http://biodiversitylibrary.org/page/5021208</ext-link></mixed-citation></ref><ref id="B28"><mixed-citation xmlns:xlink="http://www.w3.org/1999/xlink" xlink:type="simple">
          <person-group><name name-style="western"><surname>Gravier</surname><given-names>C</given-names></name></person-group> (<year>1908b</year>) <article-title>Contribution à l’étude des annélides polychètes de la Mer Rouge (suite)</article-title>. <source>Nouvelles Archives du Muséum d’Histoire Naturelle, Paris</source>, <series>4e Série</series> <volume>10</volume>: <fpage>67</fpage>–<lpage>168</lpage>. <ext-link xlink:type="simple" ext-link-type="uri" xlink:href="http://biodiversitylibrary.org/page/36098324">http://biodiversitylibrary.org/page/36098324</ext-link></mixed-citation></ref><ref id="B68"><mixed-citation xmlns:xlink="http://www.w3.org/1999/xlink" xlink:type="simple">
          <person-group><name name-style="western"><surname>Tovar-Hernández</surname><given-names>MA</given-names></name><name name-style="western"><surname>Carrera-Parra</surname><given-names>LF</given-names></name></person-group> (<year>2011</year>) <article-title><italic><tp:taxon-name><tp:taxon-name-part taxon-name-part-type="genus">Megalomma</tp:taxon-name-part></tp:taxon-name></italic> Johansson, 1925 (<tp:taxon-name><tp:taxon-name-part taxon-name-part-type="class">Polychaeta</tp:taxon-name-part></tp:taxon-name>: <tp:taxon-name><tp:taxon-name-part taxon-name-part-type="family">Sabellidae</tp:taxon-name-part></tp:taxon-name>) from America and other world-wide localities, and phylogenetic relationships within the genus.</article-title> <source>Zootaxa</source> <volume>2861</volume>: <fpage>1</fpage>–<lpage>71</lpage>. <ext-link xlink:type="simple" ext-link-type="uri" xlink:href="http://www.mapress.com/zootaxa/list/2011/2861.html">http://www.mapress.com/zootaxa/list/2011/2861.html</ext-link></mixed-citation></ref><ref id="B70"><mixed-citation xmlns:xlink="http://www.w3.org/1999/xlink" xlink:type="simple">
          <person-group><name name-style="western"><surname>Wehe</surname><given-names>T</given-names></name><name name-style="western"><surname>Fiege</surname><given-names>D</given-names></name></person-group> (<year>2002</year>) <article-title>Annotated checklist of the polychaete species of the seas surrounding the Arabian Peninsula: Red Sea, Gulf of Aden, Arabian Sea, Gulf of Oman, Arabian Gulf.</article-title> <source>Fauna of Arabia</source> <volume>19</volume>: <fpage>7</fpage>–<lpage>238</lpage>. <ext-link xlink:type="simple" ext-link-type="uri" xlink:href="http://www.senckenberg.de/files/content/forschung/abteilung/aquazool/mev2/wehe_%26_fiege.pdf">http://www.senckenberg.de/files/content/forschung/abteilung/aquazool/mev2/wehe_%26_fiege.pdf</ext-link></mixed-citation></ref></ref-list></tp:taxon-treatment>
