# Supplementary material for: Nomenclatural checklist for Acromegalomma species (Annelida, Sabellidae), a nomen novum replacement for the junior homonym Megalomma Johansson, 1926
Source: Zookeys. 2017 May 29;(677):131–50. doi: 10.3897/zookeys.677.12030 (PMC5538001; doi:10.3897/zookeys.677.12030)
Supplement: XML Treatment for Acromegalomma gesae [file zookeys.677.12030-treatment12.xml]

<!DOCTYPE tp:taxon-treatment
  PUBLIC "-//TaxonX//DTD Taxonomic Treatment Publishing DTD v0 20100105//EN" "tax-treatment-NSO.dtd">
<tp:taxon-treatment xmlns:tp="http://www.plazi.org/taxpub"><tp:treatment-meta><kwd-group><label>Taxon classification</label><kwd><named-content xmlns:xlink="http://www.w3.org/1999/xlink" content-type="kingdom">Animalia</named-content></kwd><kwd><named-content xmlns:xlink="http://www.w3.org/1999/xlink" content-type="order">Sabellida</named-content></kwd><kwd><named-content xmlns:xlink="http://www.w3.org/1999/xlink" content-type="family">Sabellidae</named-content></kwd></kwd-group><mixed-citation publication-type="journal"><person-group><name><surname>Gil</surname><given-names>João</given-names></name><name><surname>Nishi</surname><given-names>Eijiroh</given-names></name></person-group><article-title>Nomenclatural checklist for <italic><tp:taxon-name><tp:taxon-name-part taxon-name-part-type="genus" reg="Acromegalomma">Acromegalomma</tp:taxon-name-part></tp:taxon-name></italic> species (<tp:taxon-name><tp:taxon-name-part taxon-name-part-type="phylum">Annelida</tp:taxon-name-part></tp:taxon-name>, <tp:taxon-name><tp:taxon-name-part taxon-name-part-type="family">Sabellidae</tp:taxon-name-part></tp:taxon-name>), a <italic>nomen novum</italic> replacement for the junior homonym <italic><tp:taxon-name><tp:taxon-name-part taxon-name-part-type="genus" reg="Megalomma">Megalomma</tp:taxon-name-part></tp:taxon-name></italic> Johansson, 1926</article-title><source>Zookeys</source><day>29</day><month>5</month><year>2017</year><volume>2017</volume><issue>677</issue><fpage>131</fpage><lpage>150</lpage><pub-id pub-id-type="doi">10.3897/zookeys.677.12030</pub-id></mixed-citation></tp:treatment-meta><tp:nomenclature><tp:taxon-name>
                  <tp:taxon-name-part taxon-name-part-type="genus" reg="Acromegalomma">Acromegalomma</tp:taxon-name-part>
                  <tp:taxon-name-part taxon-name-part-type="species" reg="gesae">gesae</tp:taxon-name-part>
                </tp:taxon-name><tp:taxon-authority>(Knight-Jones, 1997)</tp:taxon-authority><tp:taxon-status xmlns:xlink="http://www.w3.org/1999/xlink" xlink:type="simple">comb. n.</tp:taxon-status><tp:nomenclature-citation-list><tp:nomenclature-citation><tp:taxon-name>
                      <tp:taxon-name-part taxon-name-part-type="genus" reg="Megalomma">Megalomma</tp:taxon-name-part> <tp:taxon-name-part taxon-name-part-type="species" reg="gesae">gesae</tp:taxon-name-part></tp:taxon-name><comment><xref ref-type="bibr" rid="B42">Knight-Jones 1997</xref>: 318–319, fig. 3.</comment></tp:nomenclature-citation></tp:nomenclature-citation-list></tp:nomenclature><tp:treatment-sec sec-type="type locality" id="SECID0EFYAG"><title>Type locality.</title><p>La Herradura, Estero Jaltepeque, El Salvador, Pacific Ocean (<named-content xmlns:xlink="http://www.w3.org/1999/xlink" content-type="dwc:verbatimCoordinates" xlink:type="simple"><named-content content-type="geo-json" specific-use="{&#34;type&#34;:&#34;Point&#34;,&#34;coordinates&#34;:[-88.902000,13.303000]}" id="NCID0EOYAG" xlink:type="simple">13.303°, -88.902°</named-content></named-content>; estimated geolocation).</p></tp:treatment-sec><tp:treatment-sec sec-type="Synonym" id="SECID0ETYAG"><title>Synonym.</title><p>
                  <italic><tp:taxon-name><tp:taxon-name-part taxon-name-part-type="genus" reg="Potamilla">Potamilla</tp:taxon-name-part> <tp:taxon-name-part taxon-name-part-type="species" reg="bioculata">bioculata</tp:taxon-name-part></tp:taxon-name></italic> <xref ref-type="bibr" rid="B34">Hartmann-Schröder 1959</xref>: 175–176, figs 183–188 [objective synonymy by <xref ref-type="bibr" rid="B42">Knight-Jones (1997)</xref>; <italic><tp:taxon-name><tp:taxon-name-part taxon-name-part-type="genus" reg="Megalomma">Megalomma</tp:taxon-name-part> <tp:taxon-name-part taxon-name-part-type="species" reg="gesae">gesae</tp:taxon-name-part></tp:taxon-name></italic> is a new name for <italic><tp:taxon-name><tp:taxon-name-part taxon-name-part-type="genus" reg="Potamilla">P.</tp:taxon-name-part> <tp:taxon-name-part taxon-name-part-type="species" reg="bioculata">bioculata</tp:taxon-name-part></tp:taxon-name></italic>].</p></tp:treatment-sec><ref-list><ref id="B42"><mixed-citation xmlns:xlink="http://www.w3.org/1999/xlink" xlink:type="simple">
          <person-group><name name-style="western"><surname>Knight-Jones</surname><given-names>P</given-names></name></person-group> (<year>1997</year>) <article-title>Two new species of <italic><tp:taxon-name><tp:taxon-name-part taxon-name-part-type="genus">Megalomma</tp:taxon-name-part></tp:taxon-name></italic> (<tp:taxon-name><tp:taxon-name-part taxon-name-part-type="family">Sabellidae</tp:taxon-name-part></tp:taxon-name>) from Sinai and New Zealand with redescriptions of some types and a new genus.</article-title> <source>Bulletin of Marine Science</source> <volume>60</volume>(<issue>2</issue>): <fpage>313</fpage>–<lpage>323</lpage>. <ext-link xlink:type="simple" ext-link-type="uri" xlink:href="http://www.ingentaconnect.com/contentone/umrsmas/bullmar/1997/00000060/00000002/art00013">http://www.ingentaconnect.com/contentone/umrsmas/bullmar/1997/00000060/00000002/art00013</ext-link></mixed-citation></ref><ref id="B34"><mixed-citation xmlns:xlink="http://www.w3.org/1999/xlink" xlink:type="simple">
          <person-group><name name-style="western"><surname>Hartmann-Schröder</surname><given-names>G</given-names></name></person-group> (<year>1959</year>) <article-title>Zur Ökologie der Polychaeten des Mangrove‐Estero‐Gebietes von El Salvador.</article-title> <source>Beitrage zur Neotropischen Fauna</source> <volume>1</volume>(<issue>2</issue>): <fpage>69</fpage>–<lpage>183</lpage>. <ext-link xlink:type="simple" ext-link-type="doi" xlink:href="10.1080/01650525909380612">http://doi.org/10.1080/01650525909380612</ext-link></mixed-citation></ref></ref-list></tp:taxon-treatment>
