# Supplementary material for: Nomenclatural checklist for Acromegalomma species (Annelida, Sabellidae), a nomen novum replacement for the junior homonym Megalomma Johansson, 1926
Source: Zookeys. 2017 May 29;(677):131–50. doi: 10.3897/zookeys.677.12030 (PMC5538001; doi:10.3897/zookeys.677.12030)
Supplement: XML Treatment for Acromegalomma lobiferum [file zookeys.677.12030-treatment19.xml]

<!DOCTYPE tp:taxon-treatment
  PUBLIC "-//TaxonX//DTD Taxonomic Treatment Publishing DTD v0 20100105//EN" "tax-treatment-NSO.dtd">
<tp:taxon-treatment xmlns:tp="http://www.plazi.org/taxpub"><tp:treatment-meta><kwd-group><label>Taxon classification</label><kwd><named-content xmlns:xlink="http://www.w3.org/1999/xlink" content-type="kingdom">Animalia</named-content></kwd><kwd><named-content xmlns:xlink="http://www.w3.org/1999/xlink" content-type="order">Sabellida</named-content></kwd><kwd><named-content xmlns:xlink="http://www.w3.org/1999/xlink" content-type="family">Sabellidae</named-content></kwd></kwd-group><mixed-citation publication-type="journal"><person-group><name><surname>Gil</surname><given-names>João</given-names></name><name><surname>Nishi</surname><given-names>Eijiroh</given-names></name></person-group><article-title>Nomenclatural checklist for <italic><tp:taxon-name><tp:taxon-name-part taxon-name-part-type="genus" reg="Acromegalomma">Acromegalomma</tp:taxon-name-part></tp:taxon-name></italic> species (<tp:taxon-name><tp:taxon-name-part taxon-name-part-type="phylum">Annelida</tp:taxon-name-part></tp:taxon-name>, <tp:taxon-name><tp:taxon-name-part taxon-name-part-type="family">Sabellidae</tp:taxon-name-part></tp:taxon-name>), a <italic>nomen novum</italic> replacement for the junior homonym <italic><tp:taxon-name><tp:taxon-name-part taxon-name-part-type="genus" reg="Megalomma">Megalomma</tp:taxon-name-part></tp:taxon-name></italic> Johansson, 1926</article-title><source>Zookeys</source><day>29</day><month>5</month><year>2017</year><volume>2017</volume><issue>677</issue><fpage>131</fpage><lpage>150</lpage><pub-id pub-id-type="doi">10.3897/zookeys.677.12030</pub-id></mixed-citation></tp:treatment-meta><tp:nomenclature><tp:taxon-name>
                  <tp:taxon-name-part taxon-name-part-type="genus" reg="Acromegalomma">Acromegalomma</tp:taxon-name-part>
                  <tp:taxon-name-part taxon-name-part-type="species" reg="lobiferum">lobiferum</tp:taxon-name-part>
                </tp:taxon-name><tp:taxon-authority>(Ehlers, 1887)</tp:taxon-authority><tp:taxon-status xmlns:xlink="http://www.w3.org/1999/xlink" xlink:type="simple">comb. n.</tp:taxon-status><tp:nomenclature-citation-list><tp:nomenclature-citation><tp:taxon-name>
                      <tp:taxon-name-part taxon-name-part-type="genus" reg="Branchiomma">Branchiomma</tp:taxon-name-part> <tp:taxon-name-part taxon-name-part-type="species" reg="lobiferum">lobiferum</tp:taxon-name-part></tp:taxon-name><comment><xref ref-type="bibr" rid="B14">Ehlers 1887</xref>: 254–259, plate 53, figs 10–15 (figure 15 numbered as 16 in plate 53).</comment></tp:nomenclature-citation></tp:nomenclature-citation-list></tp:nomenclature><tp:treatment-sec sec-type="type locality" id="SECID0EBKBG"><title>Type locality.</title><p>Key West, Florida, Gulf of Mexico (<named-content xmlns:xlink="http://www.w3.org/1999/xlink" content-type="dwc:verbatimCoordinates" xlink:type="simple"><named-content content-type="geo-json" specific-use="{&#34;type&#34;:&#34;Point&#34;,&#34;coordinates&#34;:[-81.800000,24.540000]}" id="NCID0EKKBG" xlink:type="simple">24.54°, -81.80°</named-content></named-content>; estimated geolocation).</p><!--PageBreak--></tp:treatment-sec><ref-list><ref id="B14"><mixed-citation xmlns:xlink="http://www.w3.org/1999/xlink" xlink:type="simple">
          <person-group><name name-style="western"><surname>Ehlers</surname><given-names>E</given-names></name></person-group> (<year>1887</year>) <article-title>Reports on the results of dredging, under the direction of L. F. Pourtalès, during the years 1868–1870, and of Alexander Agassiz, in the Gulf of Mexico (1877–78), and in the Caribbean Sea (1878–79), in the U.S. Coast Survey Steamer “Blake”. XXXI. Report on the annelids.</article-title> <source>Memoirs of the Museum of Comparative Zoology at Harvard College</source> <volume>15</volume>: <fpage>1</fpage>–<lpage>335</lpage>. <ext-link xlink:type="simple" ext-link-type="doi" xlink:href="10.5962/bhl.title.65639">http://doi.org/10.5962/bhl.title.65639</ext-link></mixed-citation></ref></ref-list></tp:taxon-treatment>
