# Supplementary material for: Nomenclatural checklist for Acromegalomma species (Annelida, Sabellidae), a nomen novum replacement for the junior homonym Megalomma Johansson, 1926
Source: Zookeys. 2017 May 29;(677):131–50. doi: 10.3897/zookeys.677.12030 (PMC5538001; doi:10.3897/zookeys.677.12030)
Supplement: XML Treatment for Acromegalomma pacifici [file zookeys.677.12030-treatment27.xml]

<!DOCTYPE tp:taxon-treatment
  PUBLIC "-//TaxonX//DTD Taxonomic Treatment Publishing DTD v0 20100105//EN" "tax-treatment-NSO.dtd">
<tp:taxon-treatment xmlns:tp="http://www.plazi.org/taxpub"><tp:treatment-meta><kwd-group><label>Taxon classification</label><kwd><named-content xmlns:xlink="http://www.w3.org/1999/xlink" content-type="kingdom">Animalia</named-content></kwd><kwd><named-content xmlns:xlink="http://www.w3.org/1999/xlink" content-type="order">Sabellida</named-content></kwd><kwd><named-content xmlns:xlink="http://www.w3.org/1999/xlink" content-type="family">Sabellidae</named-content></kwd></kwd-group><mixed-citation publication-type="journal"><person-group><name><surname>Gil</surname><given-names>João</given-names></name><name><surname>Nishi</surname><given-names>Eijiroh</given-names></name></person-group><article-title>Nomenclatural checklist for <italic><tp:taxon-name><tp:taxon-name-part taxon-name-part-type="genus" reg="Acromegalomma">Acromegalomma</tp:taxon-name-part></tp:taxon-name></italic> species (<tp:taxon-name><tp:taxon-name-part taxon-name-part-type="phylum">Annelida</tp:taxon-name-part></tp:taxon-name>, <tp:taxon-name><tp:taxon-name-part taxon-name-part-type="family">Sabellidae</tp:taxon-name-part></tp:taxon-name>), a <italic>nomen novum</italic> replacement for the junior homonym <italic><tp:taxon-name><tp:taxon-name-part taxon-name-part-type="genus" reg="Megalomma">Megalomma</tp:taxon-name-part></tp:taxon-name></italic> Johansson, 1926</article-title><source>Zookeys</source><day>29</day><month>5</month><year>2017</year><volume>2017</volume><issue>677</issue><fpage>131</fpage><lpage>150</lpage><pub-id pub-id-type="doi">10.3897/zookeys.677.12030</pub-id></mixed-citation></tp:treatment-meta><tp:nomenclature><tp:taxon-name>
                  <tp:taxon-name-part taxon-name-part-type="genus" reg="Acromegalomma">Acromegalomma</tp:taxon-name-part>
                  <tp:taxon-name-part taxon-name-part-type="species" reg="pacifici">pacifici</tp:taxon-name-part>
                </tp:taxon-name><tp:taxon-authority>(Grube &amp; Örsted in Grube, 1859)</tp:taxon-authority><tp:taxon-status xmlns:xlink="http://www.w3.org/1999/xlink" xlink:type="simple">comb. n.</tp:taxon-status><tp:nomenclature-citation-list><tp:nomenclature-citation><tp:taxon-name>
                      <tp:taxon-name-part taxon-name-part-type="genus" reg="Sabella">Sabella</tp:taxon-name-part> <tp:taxon-name-part taxon-name-part-type="species" reg="pacifici">pacifici</tp:taxon-name-part></tp:taxon-name><comment>Grube and Örsted in <xref ref-type="bibr" rid="B30">Grube 1859</xref>: 113.</comment></tp:nomenclature-citation></tp:nomenclature-citation-list></tp:nomenclature><tp:treatment-sec sec-type="type locality" id="SECID0EJ4BG"><title>Type locality.</title><p>Punta Arenas, Gulf of Nicoya, Costa Rica (<named-content xmlns:xlink="http://www.w3.org/1999/xlink" content-type="dwc:verbatimCoordinates" xlink:type="simple"><named-content content-type="geo-json" specific-use="{&#34;type&#34;:&#34;Point&#34;,&#34;coordinates&#34;:[-84.852000,9.976000]}" id="NCID0ES4BG" xlink:type="simple">9.976°, -84.852°</named-content></named-content>; estimated geolocation).</p></tp:treatment-sec><tp:treatment-sec sec-type="Synonym" id="SECID0EX4BG"><title>Synonym.</title><p>
                  <italic><tp:taxon-name><tp:taxon-name-part taxon-name-part-type="genus" reg="Pseudopotamilla">Pseudopotamilla</tp:taxon-name-part> <tp:taxon-name-part taxon-name-part-type="species" reg="panamica">panamica</tp:taxon-name-part></tp:taxon-name></italic> <xref ref-type="bibr" rid="B7">Chamberlin 1919a</xref>: 268–269, plate 3 fig. 8 [subjective synonymy by <xref ref-type="bibr" rid="B42">Knight-Jones (1997)</xref>].</p></tp:treatment-sec><tp:treatment-sec sec-type="remarks" id="SECID0EQ5BG"><title>Remarks.</title><p>The authorship of the species is here considered as “Grube &amp; Örsted <italic>in</italic> Grube, 1859”, according to <xref ref-type="bibr" rid="B59">Salazar-Vallejo and Eibye-Jacobsen (2012</xref>: 1398). The authorship appears clearly referred twice in the original publication as “<italic>Gr. Örsd.</italic>” (<xref ref-type="bibr" rid="B30">Grube 1859</xref>: 113, 120).</p></tp:treatment-sec><ref-list><ref id="B30"><mixed-citation xmlns:xlink="http://www.w3.org/1999/xlink" xlink:type="simple">
          <person-group><name name-style="western"><surname>Grube</surname><given-names>AE</given-names></name></person-group> (<year>1859</year>) <article-title>Annulata Örstediana. Enumeratio Annulatorum, quae in itinere per Indiam occidentalem et Americam centralem annis 1845–1848 suscepto legit cl. A.S. Örsted, adjectis speciebus nonnullis a cl. H. Kröyero in itinere ad Americam meridionalem collectis. (Slutning).</article-title> <source>Videnskabelige Meddelelser fra den naturhistoriske Forening i Kjöbenhavn</source> <volume>1858</volume>: <fpage>105</fpage>–<lpage>120</lpage>. <ext-link xlink:type="simple" ext-link-type="doi" xlink:href="10.5962/bhl.title.46255">http://doi.org/10.5962/bhl.title.46255</ext-link></mixed-citation></ref><ref id="B7"><mixed-citation xmlns:xlink="http://www.w3.org/1999/xlink" xlink:type="simple">
          <person-group><name name-style="western"><surname>Chamberlin</surname><given-names>RV</given-names></name></person-group> (<year>1919a</year>) <article-title>Pacific coast <tp:taxon-name><tp:taxon-name-part taxon-name-part-type="class">Polychaeta</tp:taxon-name-part></tp:taxon-name> collected by Alexander Agassiz.</article-title> <source>Bulletin of the Museum of Comparative Zoology</source> <volume>63</volume>(<issue>6</issue>): <fpage>251</fpage>–<lpage>270</lpage>. <ext-link xlink:type="simple" ext-link-type="uri" xlink:href="http://www.biodiversitylibrary.org/page/30574684">http://www.biodiversitylibrary.org/page/30574684</ext-link></mixed-citation></ref><ref id="B42"><mixed-citation xmlns:xlink="http://www.w3.org/1999/xlink" xlink:type="simple">
          <person-group><name name-style="western"><surname>Knight-Jones</surname><given-names>P</given-names></name></person-group> (<year>1997</year>) <article-title>Two new species of <italic><tp:taxon-name><tp:taxon-name-part taxon-name-part-type="genus">Megalomma</tp:taxon-name-part></tp:taxon-name></italic> (<tp:taxon-name><tp:taxon-name-part taxon-name-part-type="family">Sabellidae</tp:taxon-name-part></tp:taxon-name>) from Sinai and New Zealand with redescriptions of some types and a new genus.</article-title> <source>Bulletin of Marine Science</source> <volume>60</volume>(<issue>2</issue>): <fpage>313</fpage>–<lpage>323</lpage>. <ext-link xlink:type="simple" ext-link-type="uri" xlink:href="http://www.ingentaconnect.com/contentone/umrsmas/bullmar/1997/00000060/00000002/art00013">http://www.ingentaconnect.com/contentone/umrsmas/bullmar/1997/00000060/00000002/art00013</ext-link></mixed-citation></ref><ref id="B59"><mixed-citation xmlns:xlink="http://www.w3.org/1999/xlink" xlink:type="simple">
          <person-group><name name-style="western"><surname>Salazar-Vallejo</surname><given-names>SI</given-names></name><name name-style="western"><surname>Eibye-Jacobsen</surname><given-names>D</given-names></name></person-group> (<year>2012</year>) <article-title><italic>Annulata örstediana</italic>: publication dates, composition and annoted taxonomic list, with some comments on <italic><tp:taxon-name><tp:taxon-name-part taxon-name-part-type="genus">Hemipodus</tp:taxon-name-part></tp:taxon-name></italic> (<tp:taxon-name><tp:taxon-name-part taxon-name-part-type="class">Polychaeta</tp:taxon-name-part></tp:taxon-name>: <tp:taxon-name><tp:taxon-name-part taxon-name-part-type="family">Glyceridae</tp:taxon-name-part></tp:taxon-name>).</article-title> <source>Revista de Biología Tropical</source> <volume>60</volume>(<issue>3</issue>): <fpage>1391</fpage>–<lpage>1402</lpage>. <ext-link xlink:type="simple" ext-link-type="doi" xlink:href="10.15517/rbt.v60i3.1815">http://dx.doi.org/10.15517/rbt.v60i3.1815</ext-link></mixed-citation></ref></ref-list></tp:taxon-treatment>
