# Supplementary material for: Nomenclatural checklist for Acromegalomma species (Annelida, Sabellidae), a nomen novum replacement for the junior homonym Megalomma Johansson, 1926
Source: Zookeys. 2017 May 29;(677):131–50. doi: 10.3897/zookeys.677.12030 (PMC5538001; doi:10.3897/zookeys.677.12030)
Supplement: XML Treatment for Acromegalomma quadrioculatum [file zookeys.677.12030-treatment32.xml]

<!DOCTYPE tp:taxon-treatment
  PUBLIC "-//TaxonX//DTD Taxonomic Treatment Publishing DTD v0 20100105//EN" "tax-treatment-NSO.dtd">
<tp:taxon-treatment xmlns:tp="http://www.plazi.org/taxpub"><tp:treatment-meta><kwd-group><label>Taxon classification</label><kwd><named-content xmlns:xlink="http://www.w3.org/1999/xlink" content-type="kingdom">Animalia</named-content></kwd><kwd><named-content xmlns:xlink="http://www.w3.org/1999/xlink" content-type="order">Sabellida</named-content></kwd><kwd><named-content xmlns:xlink="http://www.w3.org/1999/xlink" content-type="family">Sabellidae</named-content></kwd></kwd-group><mixed-citation publication-type="journal"><person-group><name><surname>Gil</surname><given-names>João</given-names></name><name><surname>Nishi</surname><given-names>Eijiroh</given-names></name></person-group><article-title>Nomenclatural checklist for <italic><tp:taxon-name><tp:taxon-name-part taxon-name-part-type="genus" reg="Acromegalomma">Acromegalomma</tp:taxon-name-part></tp:taxon-name></italic> species (<tp:taxon-name><tp:taxon-name-part taxon-name-part-type="phylum">Annelida</tp:taxon-name-part></tp:taxon-name>, <tp:taxon-name><tp:taxon-name-part taxon-name-part-type="family">Sabellidae</tp:taxon-name-part></tp:taxon-name>), a <italic>nomen novum</italic> replacement for the junior homonym <italic><tp:taxon-name><tp:taxon-name-part taxon-name-part-type="genus" reg="Megalomma">Megalomma</tp:taxon-name-part></tp:taxon-name></italic> Johansson, 1926</article-title><source>Zookeys</source><day>29</day><month>5</month><year>2017</year><volume>2017</volume><issue>677</issue><fpage>131</fpage><lpage>150</lpage><pub-id pub-id-type="doi">10.3897/zookeys.677.12030</pub-id></mixed-citation></tp:treatment-meta><tp:nomenclature><tp:taxon-name>
                  <tp:taxon-name-part taxon-name-part-type="genus" reg="Acromegalomma">Acromegalomma</tp:taxon-name-part>
                  <tp:taxon-name-part taxon-name-part-type="species" reg="quadrioculatum">quadrioculatum</tp:taxon-name-part>
                </tp:taxon-name><tp:taxon-authority>(Willey, 1905)</tp:taxon-authority><tp:taxon-status xmlns:xlink="http://www.w3.org/1999/xlink" xlink:type="simple">comb. n.</tp:taxon-status><tp:nomenclature-citation-list><tp:nomenclature-citation><tp:taxon-name>
                      <tp:taxon-name-part taxon-name-part-type="genus" reg="Branchiomma">Branchiomma</tp:taxon-name-part> <tp:taxon-name-part taxon-name-part-type="species" reg="quadrioculatum">quadrioculatum</tp:taxon-name-part></tp:taxon-name><comment><xref ref-type="bibr" rid="B72">Willey 1905</xref>: 307, plate VII figs 168–169.</comment></tp:nomenclature-citation></tp:nomenclature-citation-list></tp:nomenclature><tp:treatment-sec sec-type="type locality" id="SECID0E5JAI"><title>Type locality.</title><p>Aripu (= Arippu) Coral Reef, Sri Lanka, Gulf of Manaar, Indian Ocean (<named-content xmlns:xlink="http://www.w3.org/1999/xlink" content-type="dwc:verbatimCoordinates" xlink:type="simple"><named-content content-type="geo-json" specific-use="{&#34;type&#34;:&#34;Point&#34;,&#34;coordinates&#34;:[79.870000,8.780000]}" id="NCID0EHKAI" xlink:type="simple">08.78°, 79.87°</named-content></named-content>; estimated geolocation).</p></tp:treatment-sec><ref-list><ref id="B72"><mixed-citation xmlns:xlink="http://www.w3.org/1999/xlink" xlink:type="simple">
          <person-group><name name-style="western"><surname>Willey</surname><given-names>A</given-names></name></person-group> (<year>1905</year>) <article-title>Report on the <tp:taxon-name><tp:taxon-name-part taxon-name-part-type="class">Polychaeta</tp:taxon-name-part></tp:taxon-name> collected by Professor Herdman, at Ceylon, in 1902. Report to the Government of Ceylon on the Pearl Oyster Fisheries of the Gulf of Manaar by W.A. Herdman, with supplementary reports upon the Marine Biology of Ceylon, by Other Naturalists. Part IV.</article-title> <source>Supplementary Reports</source> <volume>30</volume>: <fpage>243</fpage>–<lpage>324</lpage>. <ext-link xlink:type="simple" ext-link-type="uri" xlink:href="http://biodiversitylibrary.org/page/1936112">http://biodiversitylibrary.org/page/1936112</ext-link></mixed-citation></ref></ref-list></tp:taxon-treatment>
