# Supplementary material for: Nomenclatural checklist for Acromegalomma species (Annelida, Sabellidae), a nomen novum replacement for the junior homonym Megalomma Johansson, 1926
Source: Zookeys. 2017 May 29;(677):131–50. doi: 10.3897/zookeys.677.12030 (PMC5538001; doi:10.3897/zookeys.677.12030)
Supplement: XML Treatment for Acromegalomma splendidum [file zookeys.677.12030-treatment34.xml]

<!DOCTYPE tp:taxon-treatment
  PUBLIC "-//TaxonX//DTD Taxonomic Treatment Publishing DTD v0 20100105//EN" "tax-treatment-NSO.dtd">
<tp:taxon-treatment xmlns:tp="http://www.plazi.org/taxpub"><tp:treatment-meta><kwd-group><label>Taxon classification</label><kwd><named-content xmlns:xlink="http://www.w3.org/1999/xlink" content-type="kingdom">Animalia</named-content></kwd><kwd><named-content xmlns:xlink="http://www.w3.org/1999/xlink" content-type="order">Sabellida</named-content></kwd><kwd><named-content xmlns:xlink="http://www.w3.org/1999/xlink" content-type="family">Sabellidae</named-content></kwd></kwd-group><mixed-citation publication-type="journal"><person-group><name><surname>Gil</surname><given-names>João</given-names></name><name><surname>Nishi</surname><given-names>Eijiroh</given-names></name></person-group><article-title>Nomenclatural checklist for <italic><tp:taxon-name><tp:taxon-name-part taxon-name-part-type="genus" reg="Acromegalomma">Acromegalomma</tp:taxon-name-part></tp:taxon-name></italic> species (<tp:taxon-name><tp:taxon-name-part taxon-name-part-type="phylum">Annelida</tp:taxon-name-part></tp:taxon-name>, <tp:taxon-name><tp:taxon-name-part taxon-name-part-type="family">Sabellidae</tp:taxon-name-part></tp:taxon-name>), a <italic>nomen novum</italic> replacement for the junior homonym <italic><tp:taxon-name><tp:taxon-name-part taxon-name-part-type="genus" reg="Megalomma">Megalomma</tp:taxon-name-part></tp:taxon-name></italic> Johansson, 1926</article-title><source>Zookeys</source><day>29</day><month>5</month><year>2017</year><volume>2017</volume><issue>677</issue><fpage>131</fpage><lpage>150</lpage><pub-id pub-id-type="doi">10.3897/zookeys.677.12030</pub-id></mixed-citation></tp:treatment-meta><tp:nomenclature><tp:taxon-name>
                  <tp:taxon-name-part taxon-name-part-type="genus" reg="Acromegalomma">Acromegalomma</tp:taxon-name-part>
                  <tp:taxon-name-part taxon-name-part-type="species" reg="splendidum">splendidum</tp:taxon-name-part>
                </tp:taxon-name><tp:taxon-authority>(Moore, 1905)</tp:taxon-authority><tp:taxon-status xmlns:xlink="http://www.w3.org/1999/xlink" xlink:type="simple">comb. n.</tp:taxon-status><tp:nomenclature-citation-list><tp:nomenclature-citation><tp:taxon-name>
                      <tp:taxon-name-part taxon-name-part-type="genus" reg="Pseudopotamilla">Pseudopotamilla</tp:taxon-name-part> <tp:taxon-name-part taxon-name-part-type="species" reg="splendida">splendida</tp:taxon-name-part></tp:taxon-name><comment><xref ref-type="bibr" rid="B50">Moore 1905</xref>: 564–566, plate XXXVII figs 23–27.</comment></tp:nomenclature-citation></tp:nomenclature-citation-list></tp:nomenclature><tp:treatment-sec sec-type="type locality" id="SECID0EKOAI"><title>Type locality.</title><p>Kasaan Bay, center of Round Island, S. 10d W., 0.4 miles, Clarence Strait, Prince of Wales Island, Alexander Archipelago, SE Alaska, North Pacific Ocean (<named-content xmlns:xlink="http://www.w3.org/1999/xlink" content-type="dwc:verbatimCoordinates" xlink:type="simple"><named-content content-type="geo-json" specific-use="{&#34;type&#34;:&#34;Point&#34;,&#34;coordinates&#34;:[-132.390000,55.510000]}" id="NCID0ETOAI" xlink:type="simple">55.51°, -132.39°</named-content></named-content>; estimated geolocation).</p></tp:treatment-sec><tp:treatment-sec sec-type="Synonyms" id="SECID0EYOAI"><title>Synonyms.</title><p>
                  <italic><tp:taxon-name><tp:taxon-name-part taxon-name-part-type="genus" reg="Pseudopotamilla">Pseudopotamilla</tp:taxon-name-part> <tp:taxon-name-part taxon-name-part-type="species" reg="anoculata">anoculata</tp:taxon-name-part></tp:taxon-name></italic> <xref ref-type="bibr" rid="B50">Moore 1905</xref>: 566–568, plate XXXVII figs 28–33 [subjective synonymy by <xref ref-type="bibr" rid="B33">Hartman (1959)</xref>]. <italic><tp:taxon-name><tp:taxon-name-part taxon-name-part-type="genus" reg="Branchiomma">Branchiomma</tp:taxon-name-part> <tp:taxon-name-part taxon-name-part-type="species" reg="disparoculatum">disparoculatum</tp:taxon-name-part></tp:taxon-name></italic> <!--PageBreak--><xref ref-type="bibr" rid="B69">Treadwell 1914</xref>: 223–224, plate 12 figs 44–46 [subjective synonymy by <xref ref-type="bibr" rid="B32">Hartman (1956)</xref>]. <italic><tp:taxon-name><tp:taxon-name-part taxon-name-part-type="genus" reg="Branchiomma">Branchiomma</tp:taxon-name-part> <tp:taxon-name-part taxon-name-part-type="species" reg="burrardum">burrardum</tp:taxon-name-part></tp:taxon-name></italic> <xref ref-type="bibr" rid="B2">Berkeley 1930</xref>: 71, fig. 1 [subjective synonymy by <xref ref-type="bibr" rid="B42">Knight-Jones (1997)</xref>].</p></tp:treatment-sec><ref-list><ref id="B50"><mixed-citation xmlns:xlink="http://www.w3.org/1999/xlink" xlink:type="simple">
          <person-group><name name-style="western"><surname>Moore</surname><given-names>JP</given-names></name></person-group> (<year>1905</year>) <article-title>Five new species of <italic><tp:taxon-name><tp:taxon-name-part taxon-name-part-type="genus">Pseudopotamilla</tp:taxon-name-part></tp:taxon-name></italic> from the Pacific coast of North America.</article-title> <source>Proceedings of the Academy of Natural Sciences of Philadelphia</source> <volume>57</volume>: <fpage>555</fpage>–<lpage>569</lpage>. <ext-link xlink:type="simple" ext-link-type="uri" xlink:href="http://biodiversitylibrary.org/page/6331971">http://biodiversitylibrary.org/page/6331971</ext-link></mixed-citation></ref><ref id="B33"><mixed-citation xmlns:xlink="http://www.w3.org/1999/xlink" xlink:type="simple">
          <person-group><name name-style="western"><surname>Hartman</surname><given-names>O</given-names></name></person-group> (<year>1959</year>) <article-title>Catalogue of the polychaetous annelids of the world.</article-title> <source>Allan Hancock Foundation Publications, Occasional Paper</source> <volume>23</volume>: <fpage>1</fpage>–<lpage>628</lpage>.</mixed-citation></ref><ref id="B69"><mixed-citation xmlns:xlink="http://www.w3.org/1999/xlink" xlink:type="simple">
          <person-group><name name-style="western"><surname>Treadwell</surname><given-names>AL</given-names></name></person-group> (<year>1914</year>) <article-title>Polychaetous annelids of the Pacific Coast in the collections of the Zoological Museum of the University of California.</article-title> <source>University of California Publications in Zoology</source> <volume>13</volume>(<issue>8</issue>): <fpage>175</fpage>–<lpage>234</lpage>. <ext-link xlink:type="simple" ext-link-type="uri" xlink:href="http://biodiversitylibrary.org/page/34806017">http://biodiversitylibrary.org/page/34806017</ext-link></mixed-citation></ref><ref id="B32"><mixed-citation xmlns:xlink="http://www.w3.org/1999/xlink" xlink:type="simple">
          <person-group><name name-style="western"><surname>Hartman</surname><given-names>O</given-names></name></person-group> (<year>1956</year>) <article-title>Polychaetous annelids erected by Treadwell, 1891 to 1948, together with a brief chronology.</article-title> <source>Bulletin of the American Museum of Natural History</source> <volume>109</volume>(<issue>2</issue>): <fpage>239</fpage>–<lpage>310</lpage>. <ext-link xlink:type="simple" ext-link-type="uri" xlink:href="http://hdl.handle.net/2246/1145">http://hdl.handle.net/2246/1145</ext-link></mixed-citation></ref><ref id="B2"><mixed-citation xmlns:xlink="http://www.w3.org/1999/xlink" xlink:type="simple">
          <person-group><name name-style="western"><surname>Berkeley</surname><given-names>E</given-names></name></person-group> (<year>1930</year>) <article-title>Polychaetous annelids from the Nanaimo District. Part 5. <tp:taxon-name><tp:taxon-name-part taxon-name-part-type="family">Ammocharidae</tp:taxon-name-part></tp:taxon-name> to <tp:taxon-name><tp:taxon-name-part taxon-name-part-type="family">Myzostomidae</tp:taxon-name-part></tp:taxon-name>.</article-title> <source>Contributions to Canadian Biology and Fisheries</source> <volume>6</volume>: <fpage>65</fpage>–<lpage>77</lpage>. <ext-link xlink:type="simple" ext-link-type="doi" xlink:href="10.1139/f31-005">http://doi.org/10.1139/f31-005</ext-link></mixed-citation></ref><ref id="B42"><mixed-citation xmlns:xlink="http://www.w3.org/1999/xlink" xlink:type="simple">
          <person-group><name name-style="western"><surname>Knight-Jones</surname><given-names>P</given-names></name></person-group> (<year>1997</year>) <article-title>Two new species of <italic><tp:taxon-name><tp:taxon-name-part taxon-name-part-type="genus">Megalomma</tp:taxon-name-part></tp:taxon-name></italic> (<tp:taxon-name><tp:taxon-name-part taxon-name-part-type="family">Sabellidae</tp:taxon-name-part></tp:taxon-name>) from Sinai and New Zealand with redescriptions of some types and a new genus.</article-title> <source>Bulletin of Marine Science</source> <volume>60</volume>(<issue>2</issue>): <fpage>313</fpage>–<lpage>323</lpage>. <ext-link xlink:type="simple" ext-link-type="uri" xlink:href="http://www.ingentaconnect.com/contentone/umrsmas/bullmar/1997/00000060/00000002/art00013">http://www.ingentaconnect.com/contentone/umrsmas/bullmar/1997/00000060/00000002/art00013</ext-link></mixed-citation></ref></ref-list></tp:taxon-treatment>
