# Supplementary material for: Nomenclatural checklist for Acromegalomma species (Annelida, Sabellidae), a nomen novum replacement for the junior homonym Megalomma Johansson, 1926
Source: Zookeys. 2017 May 29;(677):131–50. doi: 10.3897/zookeys.677.12030 (PMC5538001; doi:10.3897/zookeys.677.12030)
Supplement: XML Treatment for Acromegalomma trioculatum [file zookeys.677.12030-treatment36.xml]

<!DOCTYPE tp:taxon-treatment
  PUBLIC "-//TaxonX//DTD Taxonomic Treatment Publishing DTD v0 20100105//EN" "tax-treatment-NSO.dtd">
<tp:taxon-treatment xmlns:tp="http://www.plazi.org/taxpub"><tp:treatment-meta><kwd-group><label>Taxon classification</label><kwd><named-content xmlns:xlink="http://www.w3.org/1999/xlink" content-type="kingdom">Animalia</named-content></kwd><kwd><named-content xmlns:xlink="http://www.w3.org/1999/xlink" content-type="order">Sabellida</named-content></kwd><kwd><named-content xmlns:xlink="http://www.w3.org/1999/xlink" content-type="family">Sabellidae</named-content></kwd></kwd-group><mixed-citation publication-type="journal"><person-group><name><surname>Gil</surname><given-names>João</given-names></name><name><surname>Nishi</surname><given-names>Eijiroh</given-names></name></person-group><article-title>Nomenclatural checklist for <italic><tp:taxon-name><tp:taxon-name-part taxon-name-part-type="genus" reg="Acromegalomma">Acromegalomma</tp:taxon-name-part></tp:taxon-name></italic> species (<tp:taxon-name><tp:taxon-name-part taxon-name-part-type="phylum">Annelida</tp:taxon-name-part></tp:taxon-name>, <tp:taxon-name><tp:taxon-name-part taxon-name-part-type="family">Sabellidae</tp:taxon-name-part></tp:taxon-name>), a <italic>nomen novum</italic> replacement for the junior homonym <italic><tp:taxon-name><tp:taxon-name-part taxon-name-part-type="genus" reg="Megalomma">Megalomma</tp:taxon-name-part></tp:taxon-name></italic> Johansson, 1926</article-title><source>Zookeys</source><day>29</day><month>5</month><year>2017</year><volume>2017</volume><issue>677</issue><fpage>131</fpage><lpage>150</lpage><pub-id pub-id-type="doi">10.3897/zookeys.677.12030</pub-id></mixed-citation></tp:treatment-meta><tp:nomenclature><tp:taxon-name>
                  <tp:taxon-name-part taxon-name-part-type="genus" reg="Acromegalomma">Acromegalomma</tp:taxon-name-part>
                  <tp:taxon-name-part taxon-name-part-type="species" reg="trioculatum">trioculatum</tp:taxon-name-part>
                </tp:taxon-name><tp:taxon-authority>(Reish, 1968)</tp:taxon-authority><tp:taxon-status xmlns:xlink="http://www.w3.org/1999/xlink" xlink:type="simple">comb. n.</tp:taxon-status><tp:nomenclature-citation-list><tp:nomenclature-citation><tp:taxon-name>
                      <tp:taxon-name-part taxon-name-part-type="genus" reg="Megalomma">Megalomma</tp:taxon-name-part> <tp:taxon-name-part taxon-name-part-type="species" reg="trioculatum">trioculatum</tp:taxon-name-part></tp:taxon-name><comment><xref ref-type="bibr" rid="B57">Reish 1968</xref>: 226–228, fig. 5 (<italic>1–10</italic>).</comment></tp:nomenclature-citation></tp:nomenclature-citation-list></tp:nomenclature><tp:treatment-sec sec-type="type locality" id="SECID0ESUAI"><title>Type locality.</title><p>Lagoon side of Engebi (= Enjebi) Island, Enewetak (= Eniwetok) Atoll, Ralik Chain, Marshall Islands, Pacific Ocean (<named-content xmlns:xlink="http://www.w3.org/1999/xlink" content-type="dwc:verbatimCoordinates" xlink:type="simple"><named-content content-type="geo-json" specific-use="{&#34;type&#34;:&#34;Point&#34;,&#34;coordinates&#34;:[162.235000,11.658000]}" id="NCID0E2UAI" xlink:type="simple">11.658°, 162.235°</named-content></named-content>; estimated geolocation).</p></tp:treatment-sec><ref-list><ref id="B57"><mixed-citation xmlns:xlink="http://www.w3.org/1999/xlink" xlink:type="simple">
          <person-group><name name-style="western"><surname>Reish</surname><given-names>DJ</given-names></name></person-group> (<year>1968</year>) <article-title>The polychaetous annelids of the Marshall Islands.</article-title> <source>Pacific Science</source> <volume>22</volume>(<issue>2</issue>): <fpage>208</fpage>–<lpage>231</lpage>. <ext-link xlink:type="simple" ext-link-type="uri" xlink:href="http://hdl.handle.net/10125/6824">http://hdl.handle.net/10125/6824</ext-link></mixed-citation></ref></ref-list></tp:taxon-treatment>
