# Supplementary material for: Nomenclatural checklist for Acromegalomma species (Annelida, Sabellidae), a nomen novum replacement for the junior homonym Megalomma Johansson, 1926
Source: Zookeys. 2017 May 29;(677):131–50. doi: 10.3897/zookeys.677.12030 (PMC5538001; doi:10.3897/zookeys.677.12030)
Supplement: XML Treatment for Megalomma vigilans [file zookeys.677.12030-treatment38.xml]

<!DOCTYPE tp:taxon-treatment
  PUBLIC "-//TaxonX//DTD Taxonomic Treatment Publishing DTD v0 20100105//EN" "tax-treatment-NSO.dtd">
<tp:taxon-treatment xmlns:tp="http://www.plazi.org/taxpub"><tp:treatment-meta><kwd-group><label>Taxon classification</label><kwd><named-content xmlns:xlink="http://www.w3.org/1999/xlink" content-type="kingdom">Animalia</named-content></kwd><kwd><named-content xmlns:xlink="http://www.w3.org/1999/xlink" content-type="order">Sabellida</named-content></kwd><kwd><named-content xmlns:xlink="http://www.w3.org/1999/xlink" content-type="family">Sabellidae</named-content></kwd></kwd-group><mixed-citation publication-type="journal"><person-group><name><surname>Gil</surname><given-names>João</given-names></name><name><surname>Nishi</surname><given-names>Eijiroh</given-names></name></person-group><article-title>Nomenclatural checklist for <italic><tp:taxon-name><tp:taxon-name-part taxon-name-part-type="genus" reg="Acromegalomma">Acromegalomma</tp:taxon-name-part></tp:taxon-name></italic> species (<tp:taxon-name><tp:taxon-name-part taxon-name-part-type="phylum">Annelida</tp:taxon-name-part></tp:taxon-name>, <tp:taxon-name><tp:taxon-name-part taxon-name-part-type="family">Sabellidae</tp:taxon-name-part></tp:taxon-name>), a <italic>nomen novum</italic> replacement for the junior homonym <italic><tp:taxon-name><tp:taxon-name-part taxon-name-part-type="genus" reg="Megalomma">Megalomma</tp:taxon-name-part></tp:taxon-name></italic> Johansson, 1926</article-title><source>Zookeys</source><day>29</day><month>5</month><year>2017</year><volume>2017</volume><issue>677</issue><fpage>131</fpage><lpage>150</lpage><pub-id pub-id-type="doi">10.3897/zookeys.677.12030</pub-id></mixed-citation></tp:treatment-meta><tp:nomenclature><tp:taxon-name>
                  <tp:taxon-name-part taxon-name-part-type="genus" reg="Megalomma">Megalomma</tp:taxon-name-part>
                  <tp:taxon-name-part taxon-name-part-type="species" reg="vigilans">vigilans</tp:taxon-name-part>
                </tp:taxon-name><tp:taxon-authority>(Claparède, 1870) [unreplaced junior secondary homonym]</tp:taxon-authority><tp:nomenclature-citation-list><tp:nomenclature-citation><tp:taxon-name>
                      <tp:taxon-name-part taxon-name-part-type="genus" reg="Branchiomma">Branchiomma</tp:taxon-name-part> <tp:taxon-name-part taxon-name-part-type="species" reg="vigilans">vigilans</tp:taxon-name-part></tp:taxon-name><comment><xref ref-type="bibr" rid="B10">Claparède 1870</xref>: 501–503, plate XIV fig. 3.</comment></tp:nomenclature-citation></tp:nomenclature-citation-list></tp:nomenclature><tp:treatment-sec sec-type="type locality" id="SECID0ESZAI"><title>Type locality.</title><p>Gulf of Naples, Mediterranean Sea (<named-content xmlns:xlink="http://www.w3.org/1999/xlink" content-type="dwc:verbatimCoordinates" xlink:type="simple"><named-content content-type="geo-json" specific-use="{&#34;type&#34;:&#34;Point&#34;,&#34;coordinates&#34;:[14.300000,40.700000]}" id="NCID0E2ZAI" xlink:type="simple">40.7°, 14.3°</named-content></named-content>; estimated geolocation).</p></tp:treatment-sec><tp:treatment-sec sec-type="remarks" id="SECID0EA1AI"><title>Remarks.</title><p>
                  <italic><tp:taxon-name><tp:taxon-name-part taxon-name-part-type="genus" reg="Branchiomma">Branchiomma</tp:taxon-name-part> <tp:taxon-name-part taxon-name-part-type="species" reg="vigilans">vigilans</tp:taxon-name-part></tp:taxon-name></italic> was described on the basis of three specimens from the Gulf of Naples, all of them found with their muddy tubes inserted among the dorsal chaetae of individuals of <italic><tp:taxon-name><tp:taxon-name-part taxon-name-part-type="genus" reg="Aphrodita">Aphrodita</tp:taxon-name-part> <tp:taxon-name-part taxon-name-part-type="species" reg="aculeata">aculeata</tp:taxon-name-part></tp:taxon-name></italic> Linnaeus, 1758 (<xref ref-type="bibr" rid="B10">Claparède 1870</xref>). Afterwards the species was recorded on only a couple of occasions in the Western Mediterranean, first by <xref ref-type="bibr" rid="B47">Marion (1876)</xref>, in the Gulf of Marseille and from 60–65 m <!--PageBreak-->(no habitat details), and later by <xref ref-type="bibr" rid="B64">Soulier (1903)</xref>, who observed about ten specimens collected off Séte (Gulf of Aigues-Mortes) among the chaetae of <italic><tp:taxon-name><tp:taxon-name-part taxon-name-part-type="genus" reg="Aphrodita">A.</tp:taxon-name-part> <tp:taxon-name-part taxon-name-part-type="species" reg="aculeata">aculeata</tp:taxon-name-part></tp:taxon-name></italic> specimens. <xref ref-type="bibr" rid="B58">Rioja (1923)</xref> attributed an empty sandy tube found among the dorsal chaetae of an <italic><tp:taxon-name><tp:taxon-name-part taxon-name-part-type="genus" reg="Aphrodita">A.</tp:taxon-name-part> <tp:taxon-name-part taxon-name-part-type="species" reg="aculeata">aculeata</tp:taxon-name-part></tp:taxon-name></italic> collected in the region of Valencia to this species, but this record is very dubious, as not only was the worm not present but also the nature of the tube differed from that described by <xref ref-type="bibr" rid="B10">Claparède (1870)</xref>. Moreover, no type material of <italic><tp:taxon-name><tp:taxon-name-part taxon-name-part-type="genus" reg="Branchiomma">B.</tp:taxon-name-part> <tp:taxon-name-part taxon-name-part-type="species" reg="vigilans">vigilans</tp:taxon-name-part></tp:taxon-name></italic> is known to exist (<xref ref-type="bibr" rid="B42">Knight-Jones 1997</xref>, <xref ref-type="bibr" rid="B22">Giangrande and Licciano 2008</xref>, <xref ref-type="bibr" rid="B68">Tovar-Hernández and Carrera-Parra 2011</xref>) as Claparède normally did not deposit specimens in museums or collections (<xref ref-type="bibr" rid="B18">Fauchald 1989</xref>).</p><p>The species was transferred to <italic><tp:taxon-name><tp:taxon-name-part taxon-name-part-type="genus" reg="Megalomma">Megalomma</tp:taxon-name-part></tp:taxon-name></italic> by <xref ref-type="bibr" rid="B33">Hartman (1959</xref>: 550), creating a junior secondary homonym of the tiger beetle <italic><tp:taxon-name><tp:taxon-name-part taxon-name-part-type="genus" reg="Megalomma">Megalomma</tp:taxon-name-part> <tp:taxon-name-part taxon-name-part-type="species" reg="vigilans">vigilans</tp:taxon-name-part></tp:taxon-name></italic> (Westwood, 1842) (see above), and has since remained a poorly known but valid taxon (<xref ref-type="bibr" rid="B42">Knight-Jones 1997</xref>, <xref ref-type="bibr" rid="B66">Tovar-Hernández and Salazar-Vallejo 2008</xref>). <xref ref-type="bibr" rid="B22">Giangrande and Licciano (2008)</xref> considered the species as being quite rare, probably due to its peculiar habitat, and in spite of stating that its real status needed confirmation, they also observed that it was likely a valid species. However, the species was subsequently omitted from the discussions on new Mediterranean species of <italic><tp:taxon-name><tp:taxon-name-part taxon-name-part-type="genus" reg="Megalomma">Megalomma</tp:taxon-name-part></tp:taxon-name></italic> by <xref ref-type="bibr" rid="B48">Mikac et al. (2013)</xref> and <xref ref-type="bibr" rid="B24">Giangrande et al. (2015)</xref>. The most recent reference to the species seems to be by <xref ref-type="bibr" rid="B68">Tovar-Hernández and Carrera-Parra (2011</xref>: 5), who wrote:</p><p>
                  <tp:taxon-name><tp:taxon-name-part taxon-name-part-type="genus" reg="Megalomma">Megalomma</tp:taxon-name-part> <tp:taxon-name-part taxon-name-part-type="species" reg="vigilans">vigilans</tp:taxon-name-part></tp:taxon-name> <italic>(Claparède, 1870) was originally found as an epibiont of the sea mouse</italic> <tp:taxon-name><tp:taxon-name-part taxon-name-part-type="genus" reg="Aphrodita">Aphrodita</tp:taxon-name-part> <tp:taxon-name-part taxon-name-part-type="species" reg="aculeata">aculeata</tp:taxon-name-part></tp:taxon-name> <italic>Linnaeus, 1758, in the Mediterranean Sea, however, no new records of this association exist.</italic> [...] <italic>In the case of</italic> <tp:taxon-name><tp:taxon-name-part taxon-name-part-type="genus" reg="Megalomma">M.</tp:taxon-name-part> <tp:taxon-name-part taxon-name-part-type="species" reg="vigilans">vigilans</tp:taxon-name-part></tp:taxon-name>, <italic>the description is poor, the type is lost and there are no additional records</italic>.</p><p>The described habitat of <italic><tp:taxon-name><tp:taxon-name-part taxon-name-part-type="genus" reg="Megalomma">Megalomma</tp:taxon-name-part> <tp:taxon-name-part taxon-name-part-type="species" reg="vigilans">vigilans</tp:taxon-name-part></tp:taxon-name></italic> is unusual, and there are no references of similar cases in the family <tp:taxon-name><tp:taxon-name-part taxon-name-part-type="family">Sabellidae</tp:taxon-name-part></tp:taxon-name>. It is possible that the habitat is an artefact resulting from the collection process, and that the presence of the species on individuals of <italic><tp:taxon-name><tp:taxon-name-part taxon-name-part-type="genus" reg="Aphrodita">Aphrodita</tp:taxon-name-part> <tp:taxon-name-part taxon-name-part-type="species" reg="aculeata">aculeata</tp:taxon-name-part></tp:taxon-name></italic> was the consequence of the rough treatment and mixing suffered by the biological material collected by grabs and trawls, or even during the processing of the samples. So, the presence of <italic><tp:taxon-name><tp:taxon-name-part taxon-name-part-type="genus" reg="Megalomma">M.</tp:taxon-name-part> <tp:taxon-name-part taxon-name-part-type="species" reg="vigilans">vigilans</tp:taxon-name-part></tp:taxon-name></italic> on <italic><tp:taxon-name><tp:taxon-name-part taxon-name-part-type="genus" reg="Aphrodita">A.</tp:taxon-name-part> <tp:taxon-name-part taxon-name-part-type="species" reg="aculeata">aculeata</tp:taxon-name-part></tp:taxon-name></italic> could be a post-collection phenomenon, and not the natural habitat of the worm. It is difficult or even impossible to know if the records by <xref ref-type="bibr" rid="B47">Marion (1876)</xref> and <xref ref-type="bibr" rid="B64">Soulier (1903)</xref> refer to the same species as that collected and described by <xref ref-type="bibr" rid="B10">Claparède (1870)</xref> without studying the material, if still existing. There is a possibility that <italic><tp:taxon-name><tp:taxon-name-part taxon-name-part-type="genus" reg="Megalomma">M.</tp:taxon-name-part> <tp:taxon-name-part taxon-name-part-type="species" reg="vigilans">vigilans</tp:taxon-name-part></tp:taxon-name></italic> is not as uncommon as it seems, but that for some reason it has not been collected or recognised. For the time being, <italic><tp:taxon-name><tp:taxon-name-part taxon-name-part-type="genus" reg="Megalomma">M.</tp:taxon-name-part> <tp:taxon-name-part taxon-name-part-type="species" reg="vigilans">vigilans</tp:taxon-name-part></tp:taxon-name></italic> is here considered as a <italic>species inquirenda</italic>.</p></tp:treatment-sec><ref-list><ref id="B10"><mixed-citation xmlns:xlink="http://www.w3.org/1999/xlink" xlink:type="simple">
          <person-group><name name-style="western"><surname>Claparède</surname><given-names>E</given-names></name></person-group> (<year>1870</year>) <article-title>Les annélides chétopodes du Golfe de Naples. Supplément.</article-title> <source>Mémoires de la Société de Physique et d’Histoire Naturelle de Genève</source> <volume>20</volume>(<issue>2</issue>): <fpage>365</fpage>–<lpage>542</lpage>. <ext-link xlink:type="simple" ext-link-type="uri" xlink:href="http://biodiversitylibrary.org/page/2094031">http://biodiversitylibrary.org/page/2094031</ext-link></mixed-citation></ref><ref id="B47"><mixed-citation xmlns:xlink="http://www.w3.org/1999/xlink" xlink:type="simple">
          <person-group><name name-style="western"><surname>Marion</surname><given-names>AF</given-names></name></person-group> (<year>1876</year>) <article-title>Draguages profonds au large de Marseille (Juillet-Octobre 1875). Note préliminaire.</article-title> <source>Revue des Sciences Naturelles</source> <volume>4</volume>: <fpage>469</fpage>–<lpage>477</lpage>. <ext-link xlink:type="simple" ext-link-type="uri" xlink:href="http://biodiversitylibrary.org/page/14526635">http://biodiversitylibrary.org/page/14526635</ext-link></mixed-citation></ref><ref id="B64"><mixed-citation xmlns:xlink="http://www.w3.org/1999/xlink" xlink:type="simple">
          <person-group><name name-style="western"><surname>Soulier</surname><given-names>A</given-names></name></person-group> (<year>1903</year>) <article-title>Revision des annélides de la région de Cette (2e fascicule)</article-title>. <publisher-name>Académie des Sciences et Lettres de Montpellier</publisher-name>. <source>Mémoires de la Section des Sciences</source>. <series>2e Série</series> <volume>3</volume>: <fpage>193</fpage>–<lpage>278</lpage>.</mixed-citation></ref><ref id="B58"><mixed-citation xmlns:xlink="http://www.w3.org/1999/xlink" xlink:type="simple">
          <person-group><name name-style="western"><surname>Rioja</surname><given-names>E</given-names></name></person-group> (<year>1923</year>) <article-title>Estudio sistemático de las especies ibéricas del suborden Sabelliformia. Trabajos del Museo Nacional de Ciencias Naturales.</article-title> <source>Serie Zoológica</source> <volume>48</volume>: <fpage>3</fpage>–<lpage>144</lpage>. <ext-link xlink:type="simple" ext-link-type="uri" xlink:href="http://simurg.bibliotecas.csic.es/viewer/image/CSIC000082883/1/">http://simurg.bibliotecas.csic.es/viewer/image/CSIC000082883/1/</ext-link></mixed-citation></ref><ref id="B42"><mixed-citation xmlns:xlink="http://www.w3.org/1999/xlink" xlink:type="simple">
          <person-group><name name-style="western"><surname>Knight-Jones</surname><given-names>P</given-names></name></person-group> (<year>1997</year>) <article-title>Two new species of <italic><tp:taxon-name><tp:taxon-name-part taxon-name-part-type="genus">Megalomma</tp:taxon-name-part></tp:taxon-name></italic> (<tp:taxon-name><tp:taxon-name-part taxon-name-part-type="family">Sabellidae</tp:taxon-name-part></tp:taxon-name>) from Sinai and New Zealand with redescriptions of some types and a new genus.</article-title> <source>Bulletin of Marine Science</source> <volume>60</volume>(<issue>2</issue>): <fpage>313</fpage>–<lpage>323</lpage>. <ext-link xlink:type="simple" ext-link-type="uri" xlink:href="http://www.ingentaconnect.com/contentone/umrsmas/bullmar/1997/00000060/00000002/art00013">http://www.ingentaconnect.com/contentone/umrsmas/bullmar/1997/00000060/00000002/art00013</ext-link></mixed-citation></ref><ref id="B22"><mixed-citation xmlns:xlink="http://www.w3.org/1999/xlink" xlink:type="simple">
          <person-group><name name-style="western"><surname>Giangrande</surname><given-names>A</given-names></name><name name-style="western"><surname>Licciano</surname><given-names>M</given-names></name></person-group> (<year>2008</year>) <article-title>Revision of the species of <italic><tp:taxon-name><tp:taxon-name-part taxon-name-part-type="genus">Megalomma</tp:taxon-name-part></tp:taxon-name></italic> (<tp:taxon-name><tp:taxon-name-part taxon-name-part-type="class">Polychaeta</tp:taxon-name-part></tp:taxon-name>: <tp:taxon-name><tp:taxon-name-part taxon-name-part-type="family">Sabellidae</tp:taxon-name-part></tp:taxon-name>) from the Mediterranean Sea, with the description of <italic><tp:taxon-name><tp:taxon-name-part taxon-name-part-type="genus">M.</tp:taxon-name-part> <tp:taxon-name-part taxon-name-part-type="species">messapicum</tp:taxon-name-part></tp:taxon-name></italic> n. sp.</article-title> <source>Italian Journal of Zoology</source> <volume>75</volume>(<issue>2</issue>): <fpage>207</fpage>–<lpage>217</lpage>. <ext-link xlink:type="simple" ext-link-type="doi" xlink:href="10.1080/11250000801913124">http://doi.org/10.1080/11250000801913124</ext-link></mixed-citation></ref><ref id="B68"><mixed-citation xmlns:xlink="http://www.w3.org/1999/xlink" xlink:type="simple">
          <person-group><name name-style="western"><surname>Tovar-Hernández</surname><given-names>MA</given-names></name><name name-style="western"><surname>Carrera-Parra</surname><given-names>LF</given-names></name></person-group> (<year>2011</year>) <article-title><italic><tp:taxon-name><tp:taxon-name-part taxon-name-part-type="genus">Megalomma</tp:taxon-name-part></tp:taxon-name></italic> Johansson, 1925 (<tp:taxon-name><tp:taxon-name-part taxon-name-part-type="class">Polychaeta</tp:taxon-name-part></tp:taxon-name>: <tp:taxon-name><tp:taxon-name-part taxon-name-part-type="family">Sabellidae</tp:taxon-name-part></tp:taxon-name>) from America and other world-wide localities, and phylogenetic relationships within the genus.</article-title> <source>Zootaxa</source> <volume>2861</volume>: <fpage>1</fpage>–<lpage>71</lpage>. <ext-link xlink:type="simple" ext-link-type="uri" xlink:href="http://www.mapress.com/zootaxa/list/2011/2861.html">http://www.mapress.com/zootaxa/list/2011/2861.html</ext-link></mixed-citation></ref><ref id="B18"><mixed-citation xmlns:xlink="http://www.w3.org/1999/xlink" xlink:type="simple">
          <person-group><name name-style="western"><surname>Fauchald</surname><given-names>K</given-names></name></person-group> (<year>1989</year>) <article-title>The Second Annual Riser Lecture: eclectism and the study of polychaetes.</article-title> <source>Proceedings of the Biological Society of Washington</source> <volume>102</volume>(<issue>3</issue>): <fpage>742</fpage>–<lpage>752</lpage>. <ext-link xlink:type="simple" ext-link-type="uri" xlink:href="http://biodiversitylibrary.org/page/34551126">http://biodiversitylibrary.org/page/34551126</ext-link></mixed-citation></ref><ref id="B33"><mixed-citation xmlns:xlink="http://www.w3.org/1999/xlink" xlink:type="simple">
          <person-group><name name-style="western"><surname>Hartman</surname><given-names>O</given-names></name></person-group> (<year>1959</year>) <article-title>Catalogue of the polychaetous annelids of the world.</article-title> <source>Allan Hancock Foundation Publications, Occasional Paper</source> <volume>23</volume>: <fpage>1</fpage>–<lpage>628</lpage>.</mixed-citation></ref><ref id="B66"><mixed-citation xmlns:xlink="http://www.w3.org/1999/xlink" xlink:type="simple">
          <person-group><name name-style="western"><surname>Tovar-Hernández</surname><given-names>MA</given-names></name><name name-style="western"><surname>Salazar-Vallejo</surname><given-names>SI</given-names></name></person-group> (<year>2008</year>) <article-title>Caruncle in <italic><tp:taxon-name><tp:taxon-name-part taxon-name-part-type="genus">Megalomma</tp:taxon-name-part></tp:taxon-name></italic> Johansson, 1925 (<tp:taxon-name><tp:taxon-name-part taxon-name-part-type="class">Polychaeta</tp:taxon-name-part></tp:taxon-name>: <tp:taxon-name><tp:taxon-name-part taxon-name-part-type="family">Sabellidae</tp:taxon-name-part></tp:taxon-name>) and the description of a new species from the Eastern Tropical Pacific.</article-title> <source>Journal of Natural History</source> <volume>42</volume>(<issue>29</issue>): <fpage>1951</fpage>–<lpage>1973</lpage>. <ext-link xlink:type="simple" ext-link-type="doi" xlink:href="10.1080/00222930802140186">http://doi.org/10.1080/00222930802140186</ext-link></mixed-citation></ref><ref id="B48"><mixed-citation xmlns:xlink="http://www.w3.org/1999/xlink" xlink:type="simple">
          <person-group><name name-style="western"><surname>Mikac</surname><given-names>B</given-names></name><name name-style="western"><surname>Giangrande</surname><given-names>A</given-names></name><name name-style="western"><surname>Licciano</surname><given-names>M</given-names></name></person-group> (<year>2013</year>) <article-title><tp:taxon-name><tp:taxon-name-part taxon-name-part-type="family">Sabellidae</tp:taxon-name-part></tp:taxon-name> and <tp:taxon-name><tp:taxon-name-part taxon-name-part-type="family">Fabriciidae</tp:taxon-name-part></tp:taxon-name> (<tp:taxon-name><tp:taxon-name-part taxon-name-part-type="class">Polychaeta</tp:taxon-name-part></tp:taxon-name>) of the Adriatic Sea with particular retrospect to the Northern Adriatic and the description of two new species.</article-title> <source>Journal of the Biological Association of the United Kingdom</source> <volume>93</volume>(<issue>6</issue>): <fpage>1511</fpage>–<lpage>1524</lpage>. <ext-link xlink:type="simple" ext-link-type="doi" xlink:href="10.1017/S0025315412001993">http://doi.org/10.1017/S0025315412001993</ext-link></mixed-citation></ref><ref id="B24"><mixed-citation xmlns:xlink="http://www.w3.org/1999/xlink" xlink:type="simple">
          <person-group><name name-style="western"><surname>Giangrande</surname><given-names>A</given-names></name><name name-style="western"><surname>Caruso</surname><given-names>LPG</given-names></name><name name-style="western"><surname>Mikac</surname><given-names>B</given-names></name><name name-style="western"><surname>Licciano</surname><given-names>M</given-names></name></person-group> (<year>2015</year>) <article-title>The genus <italic><tp:taxon-name><tp:taxon-name-part taxon-name-part-type="genus">Megalomma</tp:taxon-name-part></tp:taxon-name></italic> (<tp:taxon-name><tp:taxon-name-part taxon-name-part-type="phylum">Annelida</tp:taxon-name-part></tp:taxon-name>: <tp:taxon-name><tp:taxon-name-part taxon-name-part-type="family">Sabellidae</tp:taxon-name-part></tp:taxon-name>) in the Mediterranean Sea, with description of two new species from Italian and Croatian coasts.</article-title> <source>Italian Journal of Zoology</source> <volume>82</volume>(<issue>4</issue>): <fpage>521</fpage>–<lpage>534</lpage>. <ext-link xlink:type="simple" ext-link-type="doi" xlink:href="10.1080/11250003.2015.1072251">http://doi.org/10.1080/11250003.2015.1072251</ext-link></mixed-citation></ref></ref-list></tp:taxon-treatment>
